# Supplementary material for: Outer Membrane Vesicles (OMV)-based and Proteomics-driven Antigen Selection Identifies Novel Factors Contributing to Bordetella pertussis Adhesion to Epithelial Cells
Source: Mol Cell Proteomics. 2017 Dec 4;17(2):205–15. doi: 10.1074/mcp.RA117.000045 (PMC5795387; doi:10.1074/mcp.RA117.000045)
Supplement: Supplemental Data [file supp_RA117.000045_4590_1_supp_23768_zzzyg4.xlsx]

## Sheet: Legend
Table S1. Comparative proteomics data: proteins quantified in OMV from BP536 and BP537 strains
With LC-MS/MS analysis, 389 proteins were identified and quantified in three biological replicates of Bvg+ (BP536) and Bvg- (BP537) OMV. For each protein, accession number, proteomic data and protein annotation from B. pertussis Tohama I database are listed. In addition, the average of the coverage (n=3 technical replicates), number of detected peptides and peak area with standard deviation are r…
Accession	Protein accession number based on B. pertussis Tohama I database
Coverage (%)	Average of the coverage (n=3 technical replicates)
#Peptides	Number of detected peptides
#Unique	Number of unique peptides
PTM	Identified Post Translational Modifications
BVG+_01 Area	Peak area from technical replicate 1
BVG+_02 Area	Peak area from technical replicate 2
BVG+_03 Area	Peak area from technical replicate 3
BVG-_01 Area	Peak area from technical replicate 1
BVG-_02 Area	Peak area from technical replicate 2
BVG-_03 Area	Peak area from technical replicate 3
BVG+ Area	Average peak area
BVG- Area	Average peak area
Avg. Mass	Theoretical molecula weight (MW)
Description	Protein annotation based on B. pertussis Tohama I database
BVG+ Area* MW	Average peak area * Molecular weight
BVG- Area * MW	Average peak area * Molecular weight
% of total BVG+	Percentage of the protein on the total composition of the sample
% of total BVG-	Percentage of the protein on the total composition of the sample

## Sheet: Biological replicate 1
Accession	Coverage (%)	#Peptides	#Unique	PTM	BVG+_01 Area	BVG+_02 Area	BVG+_03 Area	BVG-_01 Area	BVG-_02 Area	BVG-_03 Area	BVG+ Area	BVG- Area	Avg. Mass	Description	BVG+ Area* MW	BVG- Area * MW	% of total BVG+	% of total BVG-
NP_880571.1	69	241	231	Deamidation (NQ); Pyro-glu from Q; Oxidation (M); Phosphorylation (STY); Arginine oxidation to glutamic semialdehyde; 9 more	20100000	20600000	20300000	14900	17000	15600	20300000	15800	367523	filamentous hemagglutinin/adhesin [Bordetella pertussis Tohama I]	7460716900	5.80686e+06	0.179486	0.000188966
NP_882013.1	81	132	129	Deamidation (NQ); Pyro-glu from Q; Oxidation (M); Phosphorylation (STY); Arginine oxidation to glutamic semialdehyde; 10 more	52000000	52300000	51900000	26300	305000	276000	52100000	224000	103377	BrkA autotransporter [Bordetella pertussis Tohama I]	5385941700	23156448	0.129572	0.000753553
NP_879104.1	76	85	85	Deamidation (NQ); Pyro-glu from Q; Oxidation (M); Phosphorylation (STY); Arginine oxidation to glutamic semialdehyde; 9 more	26100000	26300000	26200000	0	17900	18600	26200000	12200	99648	autotransporter subtilisin-like protease [Bordetella pertussis Tohama I]	2610777600	1.21571e+06	0.0628087	3.95613e-05
NP_879839.1	68	56	55	Deamidation (NQ); Pyro-glu from Q; Oxidation (M); Dehydration; Replacement of 2 protons by calcium	23200000	24600000	24800000	31600	31900	30700	24200000	31400	93453	pertactin autotransporter [Bordetella pertussis Tohama I]	2261562600	2.93442e+06	0.0544075	9.54916e-05
NP_880953.1	71	73	71	Deamidation (NQ); Pyro-glu from Q; Oxidation (M); Dihydroxy; Ammonia-loss (N); 4 more	20800000	22800000	22600000	20400	25700	18400	22100000	21500	94882	autotransporter [Bordetella pertussis Tohama I]	2096892200	2039963	0.0504459	6.63841e-05
NP_881876.1	84	74	74	Deamidation (NQ); Pyro-glu from Q; Oxidation (M); Oxidation or Hydroxylation; Dihydroxy; 7 more	41600000	43200000	42800000	72500000	70700000	66900000	42500000	70000000	47148	translocation protein TolB [Bordetella pertussis Tohama I]	2003790000	3300360000	0.0482061	0.1074
NP_879974.1	63	42	41	Deamidation (NQ); Pyro-glu from Q; Oxidation (M); Dihydroxy; Dehydration; 4 more	26600000	27500000	26200000	14100	10800	9830	26700000	11300	66294	tracheal colonization factor [Bordetella pertussis Tohama I]	1770049800	749122	0.0425829	2.43778e-05
NP_879898.1	68	29	26	Deamidation (NQ); Oxidation (M); Oxidation or Hydroxylation; Ammonia-loss (N); Sodium adduct; 4 more	68200000	67500000	68500000	16000	13100	13600	68100000	14300	22291	serotype 2 fimbrial subunit [Bordetella pertussis Tohama I]	1518017100	318761	0.0365196	1.03731e-05
NP_882014.1	83	52	52	Deamidation (NQ); Pyro-glu from Q; Oxidation (M); Phosphorylation (STY); Oxidation or Hydroxylation; 4 more	21300000	21700000	21300000	21900000	21700000	20400000	21500000	21400000	57482	molecular chaperone GroEL [Bordetella pertussis Tohama I]	1235863000	1230114800	0.0297317	0.0400302
NP_879650.1	91	117	115	Deamidation (NQ); Pyro-glu from Q; Oxidation (M); Phosphorylation (STY); Oxidation or Hydroxylation; 16 more	27200000	27000000	26900000	172000000	164000000	152000000	27000000	163000000	41046	outer membrane porin protein [Bordetella pertussis Tohama I]	1108242000	6690498000	0.0266615	0.217721
NP_879093.1	86	35	35	Deamidation (NQ); Pyro-glu from Q; Oxidation (M); Methyl ester; Sodium adduct; 2 more	54200000	54400000	53900000	38400000	37800000	35600000	54200000	37200000	19370	exported protein [Bordetella pertussis Tohama I]	1049854000	720564000	0.0252568	0.0234485
NP_882074.1	76	31	31	Deamidation (NQ); Pyro-glu from Q; Oxidation (M); Oxidation or Hydroxylation; Sodium adduct; Replacement of 2 protons by calcium	33100000	33700000	32300000	8090000	7950000	7520000	33000000	7850000	28964	peptidyl-prolyl cis-trans isomerase [Bordetella pertussis Tohama I]	955812000	227367400	0.0229944	0.00739895
NP_879893.1	64	64	64	Deamidation (NQ); Pyro-glu from Q; Oxidation (M); Ammonia-loss (N); Replacement of 2 protons by calcium	4680000	4700000	4770000	754000	751000	701000	4720000	735000	137194	outer membrane ligand binding protein [Bordetella pertussis Tohama I]	647555680	100837590	0.0155785	0.00328144
NP_879666.1	79	61	60	Deamidation (NQ); Oxidation (M); Proline oxidation to pyroglutamic acid; Dehydration; Replacement of 2 protons by calcium; Oxidation or Hydroxylation (C)	7850000	7920000	7870000	93800	57000	54600	7880000	65300	81581	TonB-dependent receptor BfrD [Bordetella pertussis Tohama I]	642858280	5.32724e+06	0.0154655	0.000173358
NP_882329.1	77	29	27	Deamidation (NQ); Pyro-glu from Q; Oxidation (M); Carbamylation; Oxidation or Hydroxylation; 5 more	16900000	16900000	17200000	11200000	11500000	10500000	17000000	11100000	36678	amino acid ABC transporter substrate-binding protein [Bordetella pertussis Tohama I]	623526000	407125800	0.0150005	0.0132486
NP_881568.1	63	13	13	Deamidation (NQ); Sodium adduct; Replacement of 2 protons by calcium; N-Succinimidyl-2-morpholine acetate	30800000	31000000	31600000	36800000	35400000	33200000	31100000	35100000	16530	lipoprotein [Bordetella pertussis Tohama I]	514083000	580203000	0.0123675	0.0188809
NP_879744.1	60	16	16	Deamidation (NQ); Pyro-glu from Q; Dihydroxy	19000000	19100000	19000000	17500000	17100000	16300000	19000000	17000000	20988	outer membrane protein A [Bordetella pertussis Tohama I]	398772000	356796000	0.00959344	0.0116108
NP_880436.1	80	29	29	Deamidation (NQ); Pyro-glu from Q; Oxidation (M); Oxidation or Hydroxylation; Ammonia-loss (N); 2 more	12100000	12400000	12500000	20800000	20500000	19200000	12300000	20100000	30050	peptidase [Bordetella pertussis Tohama I]	369615000	604005000	0.008892	0.0196554
NP_881875.1	78	24	23	Deamidation (NQ); Oxidation (M); Oxidation or Hydroxylation; Methyl ester; Sodium adduct; Replacement of 2 protons by calcium	17000000	20900000	20700000	36100000	29600000	30800000	19500000	32100000	17896	peptidoglycan-associated lipoprotein [Bordetella pertussis Tohama I]	348972000	574461600	0.00839538	0.018694
NP_880303.1	80	64	63	Deamidation (NQ); Pyro-glu from Q; Oxidation (M); Oxidation or Hydroxylation; Dihydroxy; 8 more	7900000	8110000	7710000	34500000	33200000	30300000	7910000	32600000	41495	lipoprotein [Bordetella pertussis Tohama I]	328225450	1352737000	0.00789627	0.0440205
NP_880575.1	60	31	31	Deamidation (NQ); Pyro-glu from Q; Oxidation (M); Ammonia-loss (N)	5600000	4220000	4000000	3480	0	2540	4610000	2010	64446	filamentous hemagglutinin transporter protein FhaC [Bordetella pertussis Tohama I]	297096060	129536	0.00714738	4.21535e-06
NP_879258.1	77	29	29	Deamidation (NQ); Oxidation (M); Replacement of 2 protons by calcium; Replacement of 2 protons by iron; O3-(riboflavin phosphoryl)	11000000	11400000	11400000	17700000	17300000	16400000	11200000	17100000	24858	exported protein [Bordetella pertussis Tohama I]	278409600	425071800	0.00669783	0.0138326
NP_880224.1	55	23	22	Deamidation (NQ); Oxidation (M)	6760000	7050000	6860000	3210000	3230000	3020000	6890000	3150000	40021	ABC transporter substrate-binding protein [Bordetella pertussis Tohama I]	275744690	126066150	0.00663372	0.00410242
NP_879135.1	69	24	24	Oxidation (M)	7620000	7460000	7560000	6840000	6760000	6450000	7550000	6680000	34535	exported protein [Bordetella pertussis Tohama I]	260739250	230693800	0.00627273	0.0075072
NP_881874.1	75	19	19	Deamidation (NQ); Pyro-glu from Q; Oxidation (M); Sodium adduct; Benzyl isothiocyanate	9600000	9630000	9650000	17900000	17600000	16900000	9630000	17500000	25007	hypothetical protein BP3341 [Bordetella pertussis Tohama I]	240817410	437622500	0.00579346	0.014241
NP_881124.1	55	44	44	Deamidation (NQ); Pyro-glu from Q; Oxidation (M); Addition of DFDNB crosslinker	1880000	1910000	1910000	1450000	1450000	1350000	1900000	1410000	101106	zinc protease [Bordetella pertussis Tohama I]	192101400	142559460	0.00462147	0.00463915
NP_880844.1	80	25	25	Deamidation (NQ); Oxidation (M); Replacement of 2 protons by calcium	4270000	4490000	4300000	7910000	7800000	7350000	4350000	7680000	40092	outer membrane protein assembly factor BamB [Bordetella pertussis Tohama I]	174400200	307906560	0.00419563	0.0100198
NP_879378.1	42	62	61	Deamidation (NQ)	762000	779000	784000	49200	73500	77900	775000	66900	222923	autotransporter [Bordetella pertussis Tohama I]	172765325	1.49135e+07	0.0041563	0.000485314
NP_881062.1	75	39	39	Deamidation (NQ); Pyro-glu from Q; Oxidation (M); Oxidation or Hydroxylation; Dihydroxy; 3 more	3220000	3290000	3270000	18400000	18100000	17100000	3260000	17900000	52134	serine protease [Bordetella pertussis Tohama I]	169956840	933198600	0.00408873	0.030368
NP_881504.1	80	67	66	Deamidation (NQ); Pyro-glu from Q; Oxidation (M); Oxidation or Hydroxylation; Dihydroxy; 3 more	2080000	2130000	2030000	10500000	10400000	9850000	2080000	10200000	79373	TonB-dependent receptor [Bordetella pertussis Tohama I]	165095840	809604600	0.00397179	0.026346
NP_880337.1	52	15	15		4340000	4420000	4350000	3700000	3650000	3410000	4370000	3590000	37400	iron binding protein [Bordetella pertussis Tohama I]	163438000	134266000	0.0039319	0.00436926
NP_881019.1	41	15	15	Deamidation (NQ); Oxidation (M)	3410000	3450000	3430000	1430000	1450000	1420000	3430000	1440000	45914	enolase [Bordetella pertussis Tohama I]	157485020	66116160	0.00378869	0.00215154
NP_880721.1	44	16	16	Carbamylation; Dehydration; Sodium adduct; Replacement of 2 protons by calcium; Oxidation or Hydroxylation (C)	4250000	4190000	4270000	4550000	4530000	4330000	4240000	4470000	36915	glycine/betaine ABC transporter substrate-binding protein [Bordetella pertussis Tohama I]	156519600	165010050	0.00376546	0.00536973
NP_879068.1	42	13	13	Oxidation (M)	5240000	5320000	5270000	1610000	1560000	1520000	5280000	1560000	28449	lipoprotein [Bordetella pertussis Tohama I]	150210720	44380440	0.00361369	0.00144422
NP_881542.1	54	17	17	Pyro-glu from Q; Oxidation (M)	3560000	3590000	3600000	1390000	1390000	1310000	3580000	1360000	40317	ABC transporter substrate-binding protein [Bordetella pertussis Tohama I]	144334860	54831120	0.00347233	0.00178431
NP_880170.1	57	14	14	Deamidation (NQ); Oxidation (M); Oxidation or Hydroxylation; Sodium adduct	6700000	6760000	6670000	14300000	13900000	13400000	6710000	13900000	20934	outer membrane protein [Bordetella pertussis Tohama I]	140467140	290982600	0.00337928	0.00946911
NP_881639.1	42	20	20	Deamidation (NQ); Pyro-glu from Q	2670000	2710000	2660000	934000	902000	873000	2680000	903000	51631	adenosylhomocysteinase [Bordetella pertussis Tohama I]	138371080	46622793	0.00332886	0.00151719
NP_881866.1	61	25	25	Deamidation (NQ); Pyro-glu from Q; Oxidation (M); Oxidation or Hydroxylation; Sodium adduct	2080000	2120000	2110000	2900000	2900000	2730000	2100000	2850000	56858	chaperone SurA [Bordetella pertussis Tohama I]	119401800	162045300	0.0028725	0.00527325
NP_882283.1	34	6	5	Deamidation (NQ)	4690000	4800000	4840000	0	0	0	4780000	0	24799	pertussis toxin subunit 2 [Bordetella pertussis Tohama I]	118539220	0	0.00285175	0
NP_880738.1	74	30	29	Deamidation (NQ); Pyro-glu from Q; Oxidation (M); Sodium adduct; Replacement of 2 protons by calcium	2420000	2510000	2490000	11700000	11500000	11000000	2470000	11400000	47527	efflux system inner membrane protein [Bordetella pertussis Tohama I]	117391690	541807800	0.00282415	0.0176314
NP_881351.1	79	28	28	Deamidation (NQ); Pyro-glu from Q; Oxidation (M); Ammonia-loss (N)	2710000	2780000	2670000	4840000	4690000	4550000	2720000	4700000	40677	ABC transporter substrate-binding protein [Bordetella pertussis Tohama I]	110641440	191181900	0.00266175	0.00622141
NP_879922.1	61	16	16	Deamidation (NQ); Pyro-glu from Q; Oxidation (M)	3580000	3670000	3650000	7150000	6910000	6620000	3630000	6890000	29840	outer membrane protein assembly factor [Bordetella pertussis Tohama I]	108319200	205597600	0.00260589	0.00669052
NP_880053.1	62	23	22	Deamidation (NQ); Pyro-glu from Q; Oxidation (M)	2800000	2610000	2590000	4080000	4040000	3840000	2650000	3990000	39608	leu/Ile/val-binding protein [Bordetella pertussis Tohama I]	104961200	158035920	0.0025251	0.00514278
NP_880169.1	58	37	37	Deamidation (NQ); Oxidation (M)	1120000	1150000	1130000	3090000	3050000	2880000	1130000	3000000	86409	outer membrane protein assembly factor [Bordetella pertussis Tohama I]	97642170	259227000	0.00234902	0.00843572
NP_880049.1	60	24	24	Deamidation (NQ); Pyro-glu from Q; Oxidation (M); Ammonia-loss (N)	2040000	2030000	2050000	1960000	2300000	2290000	2040000	2180000	47697	sn-glycerol-3-phosphate ABC transporter substrate-binding protein UgpB [Bordetella pertussis Tohama I]	97301880	103979460	0.00234084	0.00338368
NP_882317.1	43	10	10	Deamidation (NQ); Pyro-glu from Q; Oxidation (M); Oxidation or Hydroxylation; Sodium adduct	3530000	3580000	3570000	6790000	6730000	6320000	3560000	6610000	26215	hypothetical protein BP3819 [Bordetella pertussis Tohama I]	93325400	173281150	0.00224517	0.00563889
NP_879899.1	35	23	23	Deamidation (NQ); Oxidation (M)	1080000	1110000	1130000	207000	227000	205000	1110000	213000	82300	NADP-dependent malic enzyme [Bordetella pertussis Tohama I]	91353000	17529900	0.00219772	0.000570455
NP_880063.1	59	19	19	Pyro-glu from Q; Oxidation (M)	2990000	3000000	2980000	6930000	6810000	6430000	2990000	6720000	30040	lipoprotein [Bordetella pertussis Tohama I]	89819600	201868800	0.00216083	0.00656918
NP_879005.1	84	45	45	Deamidation (NQ); Pyro-glu from Q; Oxidation (M); Amidation; Dihydroxy; 7 more	1990000	1980000	2020000	14800000	14700000	14000000	2000000	14500000	44879	penicillin-binding protein [Bordetella pertussis Tohama I]	89758000	650745500	0.00215935	0.0211765
NP_879963.1	71	7	6	Pyro-glu from Q; Oxidation (M); Oxidation or Hydroxylation; Dehydration; Sodium adduct; Oxidation or Hydroxylation (C)	5490000	5560000	5520000	2070000	2080000	1930000	5520000	2030000	15570	lipoprotein [Bordetella pertussis Tohama I]	85946400	31607100	0.00206765	0.00102855
NP_878925.1	63	22	22	Pyro-glu from Q; Oxidation (M)	1970000	2040000	2000000	2910000	2850000	2730000	2000000	2830000	42916	elongation factor Tu [Bordetella pertussis Tohama I]	85832000	121452280	0.0020649	0.00395228
NP_879406.1	66	21	20	Deamidation (NQ); Pyro-glu from Q; Oxidation (M); Carbamylation; Dehydration; Replacement of 2 protons by calcium	2110000	2180000	2140000	7750000	7780000	7340000	2140000	7620000	36140	amino acid ABC transporter substrate-binding protein [Bordetella pertussis Tohama I]	77339600	275386800	0.00186059	0.00896159
NP_882284.1	55	11	11	Deamidation (NQ); Pyro-glu from Q; Oxidation (M); Sulfation	4460000	4590000	4490000	0	0	0	4510000	0	16544	pertussis toxin subunit 4 [Bordetella pertussis Tohama I]	74613440	0	0.00179501	0
NP_882263.1	38	10	10		2560000	2610000	2630000	1110000	1150000	1040000	2600000	1100000	28096	lipoprotein [Bordetella pertussis Tohama I]	73049600	30905600	0.00175739	0.00100572
NP_881135.1	69	10	10	Deamidation (NQ); Pyro-glu from Q; Oxidation (M); Methyl ester	3550000	3570000	3570000	9270000	8270000	8430000	3560000	8650000	20489	Outer membrane protein assembly factor BamE [Bordetella pertussis Tohama I]	72940840	177229850	0.00175477	0.00576738
NP_879023.1	59	21	21	Pyro-glu from Q	1530000	1530000	1540000	8570	17200	6640	1530000	10800	47152	glycerol-3-phosphate ABC transporter substrate-binding protein [Bordetella pertussis Tohama I]	72142560	509242	0.00173557	1.65717e-05
NP_879610.1	38	20	20	Pyro-glu from Q; Phosphorylation (STY); Methyl ester	898000	966000	875000	821000	700000	716000	913000	746000	77342	polyribonucleotide nucleotidyltransferase [Bordetella pertussis Tohama I]	70613246	57697132	0.00169878	0.00187757
NP_879312.1	77	49	48	Deamidation (NQ); Oxidation (M); Oxidation or Hydroxylation; Sodium adduct; Replacement of 2 protons by calcium	2650000	1810000	1790000	73500000	73300000	68100000	2010000	71700000	33455	exported protein [Bordetella pertussis Tohama I]	67244550	2398723500	0.00161773	0.0780589
NP_882282.1	56	14	14	Deamidation (NQ); Pyro-glu from Q; Phosphorylation (STY)	2170000	2240000	2240000	0	0	0	2220000	0	29974	pertussis toxin subunit 1 [Bordetella pertussis Tohama I]	66542280	0	0.00160084	0
NP_881280.1	8	15	6	Deamidation (NQ)	229000	293000	203000	28900	28300	27800	242000	28400	263697	adhesin [Bordetella pertussis Tohama I]	63814674	7.48899e+06	0.00153522	0.000243706
NP_879606.1	39	10	10	Deamidation (NQ); Oxidation (M)	1720000	1780000	1750000	948000	964000	895000	1750000	936000	36206	ketol-acid reductoisomerase [Bordetella pertussis Tohama I]	63360500	33888816	0.00152429	0.0011028
NP_882347.1	33	14	14	Pyro-glu from Q; Oxidation (M)	1110000	1120000	1110000	614000	619000	600000	1110000	611000	54508	catalase [Bordetella pertussis Tohama I]	60503880	33304388	0.00145557	0.00108379
NP_879501.1	55	17	17	Deamidation (NQ); Oxidation (M); Sodium adduct; Replacement of 2 protons by calcium; Oxidation (HW)	1410000	1730000	1630000	3870000	3940000	2860000	1590000	3550000	35857	exported protein [Bordetella pertussis Tohama I]	57012630	127292350	0.00137158	0.00414233
NP_879256.1	77	19	19	Deamidation (NQ); Pyro-glu from Q; Oxidation (M); Replacement of 2 protons by calcium	1960000	2020000	1990000	9050000	8930000	8480000	1990000	8820000	28524	exported protein [Bordetella pertussis Tohama I]	56762760	251581680	0.00136557	0.00818693
NP_880780.1	78	16	16	Deamidation (NQ); Oxidation (M); Proline oxidation to pyroglutamic acid; Hexose (NSY); Cyano; 2 more	4730000	4940000	4730000	18800000	16100000	17000000	4800000	17300000	11767	exported protein [Bordetella pertussis Tohama I]	56481600	203569100	0.0013588	0.00662451
NP_882045.1	29	3	3		5850000	5890000	5790000	2540000	2510000	2430000	5840000	2490000	9403	DNA-binding protein HU-beta [Bordetella pertussis Tohama I]	54913520	23413470	0.00132108	0.000761917
NP_879904.1	20	7	7	Oxidation (M)	1230000	1250000	1250000	400000	403000	387000	1240000	397000	41825	2-oxoglutarate dehydrogenase complex subunit dihydrolipoamide succinyltransferase [Bordetella pertussis Tohama I]	51863000	16604525	0.00124769	0.000540342
NP_882286.1	26	6	5		2050000	2030000	2010000	0	0	0	2030000	0	24988	pertussis toxin subunit 3 [Bordetella pertussis Tohama I]	50725640	0	0.00122033	0
NP_879065.1	42	6	6	Pyro-glu from Q; Oxidation (M)	2700000	2740000	2750000	4660000	4640000	4420000	2730000	4570000	18269	bacterioferritin [Bordetella pertussis Tohama I]	49874370	83489330	0.00119985	0.0027169
NP_881028.1	34	16	16		824000	885000	838000	122000	131000	120000	849000	124000	57608	peptide ABC transporter substrate-binding protein [Bordetella pertussis Tohama I]	48909192	7143392	0.00117663	0.000232459
NP_881493.1	50	7	7	Proline oxidation to pyroglutamic acid; Dehydration; Replacement of 2 protons by calcium	3590000	3600000	3540000	1140000	1110000	1080000	3580000	1110000	13654	DNA-binding protein [Bordetella pertussis Tohama I]	48881320	15155940	0.00117596	0.000493202
NP_880329.1	27	11	11		887000	923000	899000	301000	313000	302000	903000	305000	51984	glutamine synthetase [Bordetella pertussis Tohama I]	46941552	15855120	0.00112929	0.000515955
NP_879452.1	59	23	23		905000	934000	910000	2020000	2010000	1920000	916000	1980000	51170	carboxy-terminal processing protease [Bordetella pertussis Tohama I]	46871720	101316600	0.00112761	0.00329703
NP_881784.1	32	16	16	Pyro-glu from Q	711000	731000	714000	758000	753000	698000	719000	736000	58892	peptide ABC transporter substrate-binding protein [Bordetella pertussis Tohama I]	42343348	43344512	0.00101867	0.00141051
NP_881966.1	55	14	14	Pyro-glu from Q; Oxidation (M)	1210000	1240000	1210000	1040000	1100000	988000	1220000	1040000	34591	exported protein [Bordetella pertussis Tohama I]	42201020	35974640	0.00101525	0.00117068
NP_880732.1	59	17	16	Pyro-glu from Q	1220000	1240000	1250000	907000	855000	794000	1240000	852000	33711	exported protein [Bordetella pertussis Tohama I]	41801640	28721772	0.00100564	0.000934659
NP_881933.1	48	16	16	Deamidation (NQ); Pyro-glu from Q; Oxidation (M)	1000000	1020000	1000000	0	0	0	1010000	0	39142	outer membrane porin protein OmpQ [Bordetella pertussis Tohama I]	39533420	0	0.000951074	0
NP_879836.1	67	29	29	Deamidation (NQ); Pyro-glu from Q; Oxidation (M)	756000	789000	772000	5340000	5300000	4970000	772000	5200000	50819	D-alanyl-D-alanine carboxypeptidase [Bordetella pertussis Tohama I]	39232268	264258800	0.000943829	0.00859947
NP_880306.1	58	11	11	Deamidation (NQ)	1460000	1430000	1490000	1560000	1540000	1440000	1460000	1510000	26775	glutamine ABC transporter substrate-binding protein [Bordetella pertussis Tohama I]	39091500	40430250	0.000940442	0.00131567
NP_879015.1	28	5	5		1710000	1730000	1640000	713000	701000	681000	1690000	698000	22784	thiol:disulfide interchange protein DsbA [Bordetella pertussis Tohama I]	38504960	15903232	0.000926332	0.00051752
NP_881275.1	31	11	10	Pyro-glu from Q	955000	965000	938000	61700	47900	56300	953000	55300	39418	ABC transporter substrate-binding protein [Bordetella pertussis Tohama I]	37565354	2.17982e+06	0.000903727	7.09352e-05
NP_881814.1	55	15	14	Pyro-glu from Q; Oxidation (M); Dehydration; Oxidation or Hydroxylation (C)	1220000	1220000	1220000	2730000	2650000	2520000	1220000	2630000	30659	thiol:disulfide interchange protein [Bordetella pertussis Tohama I]	37403980	80633170	0.000899845	0.00262395
NP_880577.1	41	14	14	Deamidation (NQ)	932000	1030000	1120000	843000	857000	800000	1020000	833000	35645	exported protein [Bordetella pertussis Tohama I]	36357900	29692285	0.000874679	0.000966241
NP_880714.2	46	8	8		2360000	2420000	2210000	896000	840000	821000	2330000	852000	15240	DNA-binding protein Bph2 [Bordetella pertussis Tohama I]	35509200	12984480	0.000854261	0.000422539
NP_880573.1	8	7	7		378000	376000	371000	0	0	0	375000	0	93370	outer membrane usher protein FimC [Bordetella pertussis Tohama I]	35013750	0	0.000842342	0
NP_882088.1	27	9	9	Deamidation (NQ); Pyro-glu from Q	808000	807000	790000	83800	78600	74600	802000	79000	43186	exported protein [Bordetella pertussis Tohama I]	34635172	3411694	0.000833234	0.000111023
NP_880264.1	41	13	12	Pyro-glu from Q; Oxidation (M)	955000	949000	929000	551000	540000	483000	944000	525000	36561	extracellular solute-binding protein [Bordetella pertussis Tohama I]	34513584	19194525	0.000830309	0.000624625
NP_881828.1	18	9	9	Oxidation (M)	598000	629000	624000	123000	126000	122000	617000	123000	55478	ATP synthase subunit alpha [Bordetella pertussis Tohama I]	34229926	6823794	0.000823485	0.000222059
NP_882081.1	53	12	12	Dehydration; Oxidation or Hydroxylation (C)	816000	832000	831000	192000	180000	198000	827000	190000	40369	exported protein [Bordetella pertussis Tohama I]	33385163	7670110	0.000803162	0.000249599
NP_880868.1	24	18	18	Deamidation (NQ)	347000	349000	348000	512000	511000	484000	348000	502000	91211	autotransporter [Bordetella pertussis Tohama I]	31741428	45787922	0.000763618	0.00149002
NP_882264.1	53	10	10	Deamidation (NQ)	1320000	1360000	1350000	982000	990000	941000	1350000	971000	22986	exported protein [Bordetella pertussis Tohama I]	31031100	22319406	0.00074653	0.000726314
NP_881050.1	35	15	14		606000	596000	594000	328000	316000	306000	598000	317000	51729	cytosol aminopeptidase [Bordetella pertussis Tohama I]	30933942	16398093	0.000744192	0.000533624
NP_880572.1	30	6	6	Oxidation (M)	1150000	1180000	1180000	0	0	0	1170000	0	26436	chaperone protein FimB/FhaD [Bordetella pertussis Tohama I]	30930120	0	0.0007441	0
NP_881191.1	42	8	8		1920000	1940000	1950000	6650000	6540000	6240000	1930000	6480000	15394	lipoprotein [Bordetella pertussis Tohama I]	29710420	99753120	0.000714757	0.00324615
NP_881830.1	42	13	13	Oxidation (M)	561000	583000	581000	102000	107000	95100	575000	101000	50531	ATP synthase subunit beta [Bordetella pertussis Tohama I]	29055325	5103631	0.000698997	0.000166082
NP_881063.1	41	14	14	Oxidation (M)	687000	712000	688000	1000000	995000	954000	696000	984000	39211	sigma factor regulatory protein [Bordetella pertussis Tohama I]	27290856	38583624	0.000656549	0.00125558
NP_880524.1	26	9	9		556000	547000	557000	377000	373000	325000	553000	358000	48380	glycerol-3-phosphate ABC transporter substrate-binding protein [Bordetella pertussis Tohama I]	26754140	17320040	0.000643637	0.000563626
NP_880735.1	62	9	9	Deamidation (NQ); Pyro-glu from Q; Oxidation (M)	1230000	1230000	1230000	2500000	2480000	2350000	1230000	2440000	21519	lipoprotein [Bordetella pertussis Tohama I]	26468370	52506360	0.000636762	0.00170865
NP_879712.1	30	15	15		371000	369000	371000	250000	219000	234000	370000	236000	71076	peptidase [Bordetella pertussis Tohama I]	26298120	16773936	0.000632666	0.000545855
NP_879842.1	29	3	3		2230000	2210000	2140000	461000	724000	403000	2200000	530000	11581	membrane protein [Bordetella pertussis Tohama I]	25478200	6137930	0.000612941	0.00019974
NP_880267.1	37	7	7		882000	863000	904000	224000	201000	187000	883000	204000	28391	amino acid-binding periplasmic protein [Bordetella pertussis Tohama I]	25069253	5791764	0.000603103	0.000188475
NP_881416.1	64	18	18	Deamidation (NQ)	870000	877000	858000	5010000	5010000	4630000	868000	4880000	28743	lipoprotein [Bordetella pertussis Tohama I]	24948924	140265840	0.000600208	0.00456451
NP_879314.1	14	9	8		288000	301000	298000	33800	33800	12500	295000	26700	82180	heme receptor [Bordetella pertussis Tohama I]	24243100	2194206	0.000583228	7.14035e-05
NP_881631.1	39	20	20	Pyro-glu from Q	326000	311000	304000	911000	891000	847000	314000	883000	76003	transglycosylase [Bordetella pertussis Tohama I]	23864942	67110649	0.00057413	0.0021839
NP_880592.1	52	7	7	Deamidation (NQ)	1250000	1300000	1280000	2160000	2150000	2020000	1280000	2110000	18566	peptidyl-prolyl cis-trans isomerase B [Bordetella pertussis Tohama I]	23764480	39174260	0.000571713	0.0012748
NP_880574.1	32	7	7	Deamidation (NQ)	567000	611000	613000	0	0	0	597000	0	39313	fimbrial adhesin [Bordetella pertussis Tohama I]	23469861	0	0.000564625	0
NP_879855.1	69	20	20	Deamidation (NQ)	631000	625000	634000	1610000	1650000	1530000	630000	1600000	36597	phosphate ABC transporter substrate-binding protein PstS [Bordetella pertussis Tohama I]	23056110	58555200	0.000554672	0.00190549
NP_880045.1	25	9	9	Pyro-glu from Q	547000	565000	550000	362000	349000	343000	554000	351000	39398	leucine/isoleucine/valine ABC transporter substrate-binding protein [Bordetella pertussis Tohama I]	21826492	13828698	0.00052509	0.000450011
NP_879408.1	33	9	9	Pyro-glu from Q	643000	647000	633000	631000	615000	602000	641000	616000	33655	exported protein [Bordetella pertussis Tohama I]	21572855	20731480	0.000518988	0.00067464
NP_880879.1	21	10	10	Pyro-glu from Q	337000	325000	344000	52100	50500	32800	336000	45100	63365	type III secretion protein [Bordetella pertussis Tohama I]	21290640	2.85776e+06	0.000512199	9.29968e-05
NP_881126.1	25	13	13		292000	304000	300000	412000	418000	396000	298000	408000	69649	chaperone protein DnaK [Bordetella pertussis Tohama I]	20755402	28416792	0.000499322	0.000924735
NP_880108.1	35	7	7	Deamidation (NQ)	591000	574000	598000	209000	214000	197000	587000	206000	34295	exported protein [Bordetella pertussis Tohama I]	20131165	7064770	0.000484305	0.000229901
NP_881812.1	44	16	16	Deamidation (NQ); Oxidation (M)	418000	432000	431000	1580000	1570000	1470000	427000	1540000	46802	membrane-bound transglycosylase [Bordetella pertussis Tohama I]	19984454	72075080	0.000480775	0.00234546
NP_881247.1	28	10	10		382000	393000	377000	274000	262000	251000	384000	262000	51766	inosine-5'-monophosphate dehydrogenase [Bordetella pertussis Tohama I]	19878144	13562692	0.000478218	0.000441355
NP_882066.1	62	8	8	Deamidation (NQ)	973000	970000	985000	608000	605000	571000	976000	595000	20173	peroxiredoxin [Bordetella pertussis Tohama I]	19688848	12002935	0.000473664	0.000390598
NP_879539.1	11	7	6		271000	276000	280000	161000	159000	152000	276000	157000	67166	aspartate--tRNA ligase [Bordetella pertussis Tohama I]	18537816	10545062	0.000445973	0.000343156
NP_881365.1	30	6	6		853000	891000	866000	841000	837000	790000	870000	823000	21287	superoxide dismutase [Bordetella pertussis Tohama I]	18519690	17519201	0.000445537	0.000570107
NP_882357.1	14	5	5		328000	316000	322000	49400	74200	47800	322000	57100	57370	peptide ABC transporter substrate-binding protein [Bordetella pertussis Tohama I]	18473140	3275827	0.000444417	0.000106601
NP_880725.1	47	14	14	Deamidation (NQ)	459000	445000	446000	596000	584000	556000	450000	579000	40641	beta-ketothiolase [Bordetella pertussis Tohama I]	18288450	23531139	0.000439974	0.000765746
NP_881413.1	8	6	6		215000	226000	231000	69700	64800	67200	224000	67300	81071	hypothetical protein BP2815 [Bordetella pertussis Tohama I]	18159904	5.45608e+06	0.000436881	0.000177551
NP_879609.1	47	4	4		1730000	1750000	1730000	1460000	1420000	1380000	1740000	1420000	10268	30S ribosomal protein S15 [Bordetella pertussis Tohama I]	17866320	14580560	0.000429818	0.000474478
NP_879067.1	27	4	4	Deamidation (NQ)	834000	933000	933000	1340000	1290000	1240000	900000	1290000	18830	lipoprotein [Bordetella pertussis Tohama I]	16947000	24290700	0.000407702	0.000790464
NP_879154.1	41	8	8		689000	728000	714000	435000	286000	416000	710000	379000	23842	stringent starvation protein A [Bordetella pertussis Tohama I]	16927820	9036118	0.00040724	0.000294052
NP_882325.1	38	10	10	Deamidation (NQ); Pyro-glu from Q	466000	478000	490000	546000	543000	506000	478000	532000	35411	exported protein [Bordetella pertussis Tohama I]	16926458	18838652	0.000407208	0.000613044
NP_881865.1	12	10	9		162000	169000	263000	276000	299000	260000	190000	278000	88588	LPS-assembly protein LptD [Bordetella pertussis Tohama I]	16831720	24627464	0.000404929	0.000801423
NP_880114.1	78	25	25	Deamidation (NQ); Pyro-glu from Q	637000	464000	644000	8930000	9290000	8160000	582000	8790000	28277	amino acid ABC transporter substrate-binding protein [Bordetella pertussis Tohama I]	16457214	248554830	0.000395919	0.00808843
NP_881587.1	27	7	7		428000	435000	438000	391000	387000	360000	434000	379000	37349	membrane protein [Bordetella pertussis Tohama I]	16209466	14155271	0.000389959	0.000460639
NP_880864.1	29	7	7	Deamidation (NQ)	435000	463000	463000	558000	544000	523000	453000	542000	35452	cell surface protein [Bordetella pertussis Tohama I]	16059756	19214984	0.000386357	0.000625291
NP_879409.1	67	10	10	Deamidation (NQ); Pyro-glu from Q	888000	879000	923000	1600000	1610000	1500000	897000	1570000	17188	exported protein [Bordetella pertussis Tohama I]	15417636	26985160	0.000370909	0.000878147
NP_880994.1	18	7	7		346000	274000	280000	502000	507000	472000	300000	494000	48463	citrate synthase [Bordetella pertussis Tohama I]	14538900	23940722	0.000349769	0.000779075
NP_879131.1	22	8	8		315000	321000	314000	297000	292000	274000	316000	288000	45559	N-acetylmuramoyl-L-alanine amidase [Bordetella pertussis Tohama I]	14396644	13120992	0.000346347	0.000426981
NP_879636.1	33	4	4		875000	910000	898000	1810000	1800000	1680000	895000	1760000	15973	azurin [Bordetella pertussis Tohama I]	14295835	28112480	0.000343922	0.000914832
NP_880586.1	42	10	10		411000	410000	419000	467000	386000	416000	413000	423000	34580	exported protein [Bordetella pertussis Tohama I]	14281540	14627340	0.000343578	0.000476001
NP_881648.1	33	18	18		176000	187000	183000	672000	673000	628000	182000	658000	77825	outer membrane protein [Bordetella pertussis Tohama I]	14164150	51208850	0.000340754	0.00166643
NP_879334.1	18	6	6	Deamidation (NQ)	375000	393000	375000	13800	16900	13900	381000	14900	35662	sulfite oxidase subunit YedY [Bordetella pertussis Tohama I]	13587222	531364	0.000326874	1.72916e-05
NP_882085.1	41	10	9	Pyro-glu from Q	367000	383000	368000	636000	648000	567000	373000	617000	36405	glycine/betaine ABC transporter substrate-binding protein [Bordetella pertussis Tohama I]	13579065	22461885	0.000326678	0.000730951
NP_881692.1	60	9	9	Pyro-glu from Q; Oxidation (M)	619000	641000	629000	1520000	1600000	1500000	630000	1540000	21378	outer membrane lipoprotein LolB [Bordetella pertussis Tohama I]	13468140	32922120	0.000324009	0.00107135
NP_881539.1	21	6	6		340000	358000	356000	146000	142000	141000	351000	143000	37830	N-acetyl-gamma-glutamyl-phosphate reductase [Bordetella pertussis Tohama I]	13278330	5409690	0.000319443	0.000176041
NP_879807.1	49	5	5	Deamidation (NQ)	1120000	1120000	1110000	4540000	4400000	4150000	1120000	4360000	11840	exported protein [Bordetella pertussis Tohama I]	13260800	51622400	0.000319021	0.00167989
NP_879524.1	18	4	4		387000	406000	391000	715000	690000	661000	394000	688000	32849	lipoprotein [Bordetella pertussis Tohama I]	12942506	22600112	0.000311364	0.000735449
NP_880986.1	22	6	6		260000	276000	396000	378000	383000	349000	311000	370000	40911	putrescine ABC transporter substrate-binding protein [Bordetella pertussis Tohama I]	12723321	15137070	0.000306091	0.000492588
NP_882247.1	15	4	4		264000	291000	321000	596000	573000	548000	292000	572000	42883	cytochrome c oxidase subunit 2 [Bordetella pertussis Tohama I]	12521836	24529076	0.000301244	0.000798221
NP_880241.1	36	10	10		296000	312000	308000	620000	583000	539000	305000	581000	40795	amino acid ABC transporter substrate-binding protein [Bordetella pertussis Tohama I]	12442475	23701895	0.000299334	0.000771303
NP_879179.1	23	8	8		319000	281000	287000	450000	397000	401000	296000	416000	41574	ABC transporter substrate-binding protein [Bordetella pertussis Tohama I]	12305904	17294784	0.000296049	0.000562804
NP_881501.1	32	7	6	Deamidation (NQ)	467000	488000	473000	1090000	1090000	1450000	476000	1210000	25519	lipoprotein [Bordetella pertussis Tohama I]	12147044	30877990	0.000292227	0.00100483
NP_881196.1	44	8	8	Deamidation (NQ); Pyro-glu from Q; Oxidation (M)	583000	629000	573000	2110000	2050000	1960000	595000	2040000	20354	lipoprotein [Bordetella pertussis Tohama I]	12110630	41522160	0.000291351	0.00135121
NP_882235.1	36	5	5		555000	557000	559000	367000	225000	212000	557000	268000	21703	exported protein [Bordetella pertussis Tohama I]	12088571	5816404	0.00029082	0.000189276
NP_880476.1	18	4	4		405000	409000	423000	251000	244000	224000	412000	240000	29264	2 3 4 5-tetrahydropyridine-2 6-carboxylate N-succinyltransferase [Bordetella pertussis Tohama I]	12056768	7023360	0.000290055	0.000228553
NP_881473.1	32	5	5	Pyro-glu from Q	742000	708000	717000	990000	992000	921000	723000	967000	16293	c'cytochrome [Bordetella pertussis Tohama I]	11779839	15755331	0.000283393	0.000512707
NP_880458.1	18	6	6		264000	275000	261000	340000	325000	297000	267000	320000	44042	peptidoglycan-binding protein [Bordetella pertussis Tohama I]	11759214	14093440	0.000282897	0.000458626
NP_882015.1	63	5	5	Oxidation or Hydroxylation; Sodium adduct	1120000	1120000	1110000	3970000	3910000	3680000	1120000	3860000	10272	co-chaperonin GroES [Bordetella pertussis Tohama I]	11504640	39649920	0.000276772	0.00129028
NP_879905.1	6	3	3		225000	225000	223000	67600	67800	51300	224000	62200	50104	2-oxoglutarate dehydrogenase complex subunit dihydrolipoamide dehydrogenase [Bordetella pertussis Tohama I]	11223296	3.11647e+06	0.000270004	0.000101416
NP_880776.1	12	4	4	Deamidation (NQ)	219000	212000	238000	265000	256000	241000	223000	254000	49278	glutathione reductase [Bordetella pertussis Tohama I]	10988994	12516612	0.000264367	0.000407314
NP_882152.1	29	4	4		728000	742000	739000	1080000	1110000	1150000	736000	1120000	14790	50S ribosomal protein L17 [Bordetella pertussis Tohama I]	10885440	16564800	0.000261876	0.000539049
NP_882134.1	13	4	4		208000	212000	199000	95900	93400	86200	206000	91800	51651	aldehyde dehydrogenase [Bordetella pertussis Tohama I]	10640106	4.74156e+06	0.000255974	0.000154299
NP_879841.1	35	10	10		385000	420000	412000	388000	601000	573000	406000	521000	25549	membrane protein [Bordetella pertussis Tohama I]	10372894	13311029	0.000249546	0.000433165
NP_880221.1	18	4	4		254000	249000	246000	739000	728000	692000	250000	720000	40333	aspartate-semialdehyde dehydrogenase [Bordetella pertussis Tohama I]	10083250	29039760	0.000242577	0.000945007
NP_881695.1	36	9	9	Pyro-glu from Q	153000	438000	150000	605000	795000	872000	274000	757000	35699	cyclase [Bordetella pertussis Tohama I]	9781526	27024143	0.000235319	0.000879415
NP_881693.1	4	3	3		136000	132000	149000	151000	153000	149000	140000	151000	68593	hypothetical protein BP3128 [Bordetella pertussis Tohama I]	9603020	10357543	0.000231024	0.000337053
NP_882271.1	17	3	3		433000	404000	409000	249000	239000	225000	415000	238000	21938	imidazoleglycerol-phosphate dehydratase [Bordetella pertussis Tohama I]	9104270	5221244	0.000219026	0.000169909
NP_881382.1	41	3	3		1090000	1110000	1100000	814000	707000	700000	1100000	740000	8056	lipoprotein [Bordetella pertussis Tohama I]	8861600	5961440	0.000213188	0.000193996
NP_880304.1	25	6	4		283000	294000	276000	204000	202000	185000	284000	197000	31091	4-hydroxy-tetrahydrodipicolinate synthase [Bordetella pertussis Tohama I]	8829844	6124927	0.000212424	0.000199316
NP_880836.1	15	5	5		193000	217000	155000	251000	232000	216000	188000	233000	46776	adenylosuccinate synthetase [Bordetella pertussis Tohama I]	8793888	10898808	0.000211559	0.000354667
NP_882170.1	21	3	3		485000	489000	481000	568000	522000	495000	485000	529000	18100	single-strand DNA-binding protein [Bordetella pertussis Tohama I]	8778500	9574900	0.000211188	0.000311585
NP_880217.1	62	14	14	Deamidation (NQ)	290000	297000	299000	1370000	1350000	1280000	295000	1340000	29033	exported protein [Bordetella pertussis Tohama I]	8564735	38904220	0.000206046	0.00126601
NP_881001.1	53	16	15		244000	248000	225000	465000	468000	438000	239000	457000	35664	malate dehydrogenase [Bordetella pertussis Tohama I]	8523696	16298448	0.000205059	0.000530381
NP_879309.1	29	8	8		191000	189000	190000	353000	358000	330000	190000	347000	42880	acetylornithine transaminase [Bordetella pertussis Tohama I]	8147200	14879360	0.000196001	0.000484202
NP_881168.1	40	14	14	Pyro-glu from Q	173000	185000	184000	1190000	1170000	1090000	181000	1150000	40939	succinyl-CoA ligase subunit beta [Bordetella pertussis Tohama I]	7409959	47079850	0.000178265	0.00153206
NP_879686.1	25	4	4	Deamidation (NQ)	290000	301000	301000	509000	497000	475000	297000	493000	24384	lipoprotein [Bordetella pertussis Tohama I]	7242048	12021312	0.000174225	0.000391196
NP_880302.1	35	7	4	Deamidation (NQ)	361000	386000	266000	27100	29100	30000	332000	28700	21803	serotype 3 fimbrial subunit [Bordetella pertussis Tohama I]	7238596	625746	0.000174142	2.03629e-05
NP_879417.1	31	6	6	Oxidation (M)	302000	320000	320000	1980000	1990000	1860000	314000	1940000	23048	exported protein [Bordetella pertussis Tohama I]	7237072	44713120	0.000174106	0.00145505
NP_879680.1	21	5	5		298000	285000	316000	419000	427000	414000	300000	420000	23689	exported protein [Bordetella pertussis Tohama I]	7106700	9949380	0.000170969	0.000323771
NP_881167.1	32	9	9		226000	232000	229000	1040000	991000	937000	229000	989000	30682	succinyl-CoA ligase subunit alpha [Bordetella pertussis Tohama I]	7026178	30344498	0.000169032	0.000987466
NP_880801.1	28	3	3		410000	423000	414000	43900	9400	7680	415000	20300	16819	exported protein [Bordetella pertussis Tohama I]	6979885	341426	0.000167918	1.11106e-05
NP_882120.1	45	24	24		110000	64300	95100	554000	538000	518000	89700	537000	77116	elongation factor G [Bordetella pertussis Tohama I]	6.91731e+06	41411292	0.000166413	0.0013476
NP_882233.1	14	5	5		131000	148000	139000	126000	136000	117000	140000	127000	48400	bifunctional UDP-N-acetylglucosamine pyrophosphorylase/glucosamine-1-phosphate N-acetyltransferase [Bordetella pertussis Tohama I]	6776000	6146800	0.000163013	0.000200028
NP_879756.1	14	4	4		185000	184000	185000	148000	157000	158000	184000	154000	36760	ADP-L-glycero-D-manno-heptose-6-epimerase [Bordetella pertussis Tohama I]	6763840	5661040	0.000162721	0.000184221
NP_879343.1	19	8	8		155000	163000	170000	162000	167000	163000	163000	164000	41257	DNA polymerase III subunit beta [Bordetella pertussis Tohama I]	6724891	6766148	0.000161784	0.000220183
NP_880296.1	9	3	3		139000	145000	141000	11000	18800	20300	142000	16700	47341	exported protein [Bordetella pertussis Tohama I]	6722422	790595	0.000161724	2.57274e-05
NP_878933.1	3	4	4		41300	38700	38000	113000	106000	98800	39300	106000	156240	DNA-directed RNA polymerase subunit beta' [Bordetella pertussis Tohama I]	6140232	16561440	0.000147718	0.00053894
NP_881287.1	20	4	3		274000	291000	289000	5700	0	4240	285000	3310	21462	fimbrial protein [Bordetella pertussis Tohama I]	6116670	71039.2	0.000147152	2.31175e-06
NP_881651.1	35	10	10	Pyro-glu from Q	193000	107000	282000	319000	330000	314000	183000	321000	33409	ABC transporter substrate-binding protein [Bordetella pertussis Tohama I]	6113847	10724289	0.000147084	0.000348988
NP_881115.1	25	10	10		102000	185000	107000	599000	621000	568000	131000	596000	45794	isocitrate dehydrogenase [Bordetella pertussis Tohama I]	5999014	27293224	0.000144321	0.000888172
NP_879451.1	26	12	12		106000	102000	106000	377000	392000	365000	105000	378000	55912	peptidase [Bordetella pertussis Tohama I]	5870760	21134736	0.000141236	0.000687763
NP_881781.1	55	8	8	Deamidation (NQ)	811000	831000	907000	1520000	1530000	1470000	850000	1510000	6895	osmotically inducible lipoprotein B [Bordetella pertussis Tohama I]	5860750	10411450	0.000140995	0.000338808
NP_881266.1	49	6	6	Pyro-glu from Q	325000	327000	330000	606000	582000	474000	327000	554000	17454	exported protein [Bordetella pertussis Tohama I]	5707458	9669516	0.000137307	0.000314664
NP_879209.1	21	5	5		169000	165000	166000	186000	218000	174000	167000	192000	33857	exported protein [Bordetella pertussis Tohama I]	5654119	6500544	0.000136024	0.00021154
NP_880834.1	43	3	3		653000	665000	640000	810000	786000	769000	653000	788000	8535	30S ribosomal protein S21 [Bordetella pertussis Tohama I]	5573355	6725580	0.000134081	0.000218863
NP_879765.1	66	12	12	Deamidation (NQ); Oxidation (M)	213000	232000	250000	3330000	3250000	3070000	232000	3220000	23777	antioxidant protein [Bordetella pertussis Tohama I]	5516264	76561940	0.000132707	0.00249147
NP_880684.1	23	17	17	Deamidation (NQ)	27400	72100	56100	434000	404000	424000	54900	421000	97736	aconitate hydratase [Bordetella pertussis Tohama I]	5.36571e+06	41146856	0.000129085	0.00133899
NP_881490.1	29	9	9		135000	140000	136000	516000	430000	479000	137000	475000	38804	phospho-2-dehydro-3-deoxyheptonate aldolase [Bordetella pertussis Tohama I]	5316148	18431900	0.000127893	0.000599808
NP_878936.1	13	4	4		149000	127000	138000	263000	261000	251000	138000	258000	38226	peptidoglycan-binding protein [Bordetella pertussis Tohama I]	5275188	9862308	0.000126908	0.000320938
NP_881498.1	29	4	4		271000	300000	285000	274000	272000	261000	285000	269000	17844	nucleotide-binding protein [Bordetella pertussis Tohama I]	5085540	4800036	0.000122345	0.000156202
NP_879794.1	30	8	8	Deamidation (NQ)	298000	40600	48800	920000	881000	821000	139000	874000	36284	glyceraldehyde-3-phosphate dehydrogenase [Bordetella pertussis Tohama I]	5043476	31712216	0.000121333	0.00103197
NP_880162.1	35	8	8		156000	172000	160000	369000	360000	332000	162000	354000	30904	elongation factor Ts [Bordetella pertussis Tohama I]	5006448	10940016	0.000120442	0.000356008
NP_879530.1	40	5	5	Pyro-glu from Q	169000	320000	181000	315000	325000	307000	223000	316000	22185	exported protein [Bordetella pertussis Tohama I]	4947255	7010460	0.000119018	0.000228133
NP_880485.1	9	4	4		112000	106000	87500	159000	133000	123000	102000	138000	47616	trigger factor [Bordetella pertussis Tohama I]	4856832	6571008	0.000116843	0.000213833
NP_882258.1	13	3	3		207000	216000	203000	218000	208000	181000	208000	202000	23029	outer membrane protein [Bordetella pertussis Tohama I]	4790032	4651858	0.000115236	0.00015138
NP_880997.1	7	4	4		70100	66100	72800	222000	200000	188000	69700	203000	64856	succinate dehydrogenase flavoprotein subunit [Bordetella pertussis Tohama I]	4.52046e+06	13165768	0.000108751	0.000428438
NP_881474.1	11	4	3		82100	95200	90500	38200	34800	32200	89300	35100	50142	adenylosuccinate lyase [Bordetella pertussis Tohama I]	4.47768e+06	1.75998e+06	0.000107722	5.72731e-05
NP_879519.1	8	3	3		123000	125000	121000	151000	146000	141000	123000	146000	34602	exported protein [Bordetella pertussis Tohama I]	4256046	5051892	0.00010239	0.000164398
NP_880710.1	37	7	7		162000	164000	171000	580000	568000	550000	166000	566000	24231	LPS-assembly lipoprotein LptE [Bordetella pertussis Tohama I]	4022346	13714746	9.67675e-05	0.000446303
NP_880438.1	33	8	8	Pyro-glu from Q	158000	158000	160000	1140000	1140000	1090000	159000	1120000	21591	exported protein [Bordetella pertussis Tohama I]	3432969	24181920	8.25885e-05	0.000786924
NP_879616.1	14	3	3		140000	122000	135000	97500	104000	99100	131000	100000	25818	triosephosphate isomerase [Bordetella pertussis Tohama I]	3382158	2581800	8.13662e-05	8.40165e-05
NP_882148.1	23	3	3		250000	241000	249000	281000	264000	264000	247000	269000	13513	30S ribosomal protein S13 [Bordetella pertussis Tohama I]	3337711	3634997	8.02969e-05	0.000118289
NP_881374.1	41	7	7	Deamidation (NQ)	139000	110000	132000	657000	449000	622000	126000	576000	26112	short-chain dehydrogenase [Bordetella pertussis Tohama I]	3290112	15040512	7.91518e-05	0.000489446
NP_882131.1	49	4	4		447000	470000	457000	222000	231000	209000	458000	220000	7098	50S ribosomal protein L29 [Bordetella pertussis Tohama I]	3250884	1561560	7.8208e-05	5.0816e-05
NP_881531.1	23	8	8		71000	65100	75300	525000	518000	488000	70500	510000	44811	serine hydroxymethyltransferase [Bordetella pertussis Tohama I]	3.15918e+06	22853610	7.60018e-05	0.000743698
NP_882109.1	10	3	3		103000	105000	97400	85700	87300	64600	102000	78200	28108	thiazole synthase [Bordetella pertussis Tohama I]	2867016	2.19805e+06	6.89731e-05	7.15284e-05
NP_880202.1	21	6	6		100000	94700	94400	317000	321000	289000	96500	309000	29582	lipoprotein [Bordetella pertussis Tohama I]	2854663	9140838	6.8676e-05	0.00029746
NP_882053.1	8	3	3		77400	85900	79200	194000	182000	183000	80800	186000	35134	ornithine carbamoyltransferase [Bordetella pertussis Tohama I]	2.83883e+06	6534924	6.8295e-05	0.000212658
NP_881859.1	11	3	3		67300	70400	67800	253000	238000	228000	68500	240000	40917	binding-protein-dependent transport protein [Bordetella pertussis Tohama I]	2.80281e+06	9820080	6.74286e-05	0.000319563
NP_881497.1	34	5	5		219000	210000	213000	543000	542000	508000	214000	531000	12961	exported protein [Bordetella pertussis Tohama I]	2773654	6882291	6.67271e-05	0.000223962
NP_880599.1	23	8	8		55600	53600	69100	413000	413000	253000	59400	360000	45307	aspartate kinase [Bordetella pertussis Tohama I]	2.69124e+06	16310520	6.47443e-05	0.000530774
NP_881402.1	30	8	8	Pyro-glu from Q	75400	95400	66900	289000	290000	274000	77200	284000	34207	exported protein [Bordetella pertussis Tohama I]	2.64078e+06	9714788	6.35305e-05	0.000316137
NP_881354.1	53	11	10		99900	99100	105000	860000	847000	789000	101000	832000	23184	lipoprotein [Bordetella pertussis Tohama I]	2341584	19289088	5.63326e-05	0.000627702
NP_882097.1	29	4	4		185000	178000	171000	410000	392000	367000	178000	389000	12530	hypothetical protein BP3584 [Bordetella pertussis Tohama I]	2230340	4874170	5.36563e-05	0.000158614
NP_880178.1	3	3	3		23800	26800	25000	139000	120000	122000	25200	127000	86237	phosphoenolpyruvate synthase [Bordetella pertussis Tohama I]	2.17317e+06	10952099	5.2281e-05	0.000356401
NP_882020.1	23	5	4		59200	66300	65500	307000	304000	282000	63600	298000	33441	exported protein [Bordetella pertussis Tohama I]	2.12685e+06	9965418	5.11666e-05	0.000324293
NP_879943.1	37	9	9	Pyro-glu from Q	59800	71400	62100	268000	266000	249000	64400	261000	32903	muramoyltetrapeptide carboxypeptidase [Bordetella pertussis Tohama I]	2.11895e+06	8587683	5.09766e-05	0.000279459
NP_881202.1	18	3	3		164000	141000	159000	201000	210000	222000	155000	211000	13298	50S ribosomal protein L20 [Bordetella pertussis Tohama I]	2061190	2805878	4.9587e-05	9.13084e-05
NP_881446.1	24	8	8		60700	31200	55100	251000	246000	220000	47500	239000	43031	aromatic amino acid aminotransferase [Bordetella pertussis Tohama I]	2.04397e+06	10284409	4.91728e-05	0.000334674
NP_879766.1	49	13	13	Pyro-glu from Q	62700	57300	41400	760000	776000	727000	53800	754000	37914	sulfate-binding protein [Bordetella pertussis Tohama I]	2.03977e+06	28587156	4.90718e-05	0.000930279
NP_879832.1	26	3	3		186000	167000	147000	132000	150000	150000	167000	144000	12189	secreted protein [Bordetella pertussis Tohama I]	2035563	1755216	4.89705e-05	5.7118e-05
NP_881665.1	57	13	13	Deamidation (NQ); Oxidation (M)	74800	80200	74900	3680000	3650000	3420000	76900	3580000	26452	molybdate ABC transporter substrate-binding protein ModA [Bordetella pertussis Tohama I]	2.03416e+06	94698160	4.89367e-05	0.00308165
NP_880073.1	30	4	4		106000	99100	102000	158000	143000	142000	102000	148000	19377	bacterioferritin comigratory protein [Bordetella pertussis Tohama I]	1976454	2867796	4.75485e-05	9.33233e-05
NP_879384.1	34	4	4	Dehydration; Oxidation or Hydroxylation (C)	190000	179000	132000	2690	0	0	167000	897	11564	carboxymuconolactone decarboxylase [Bordetella pertussis Tohama I]	1931188	10372.9	4.64595e-05	3.37553e-07
NP_880450.1	26	3	3	Pyro-glu from Q	163000	163000	164000	691000	662000	640000	163000	664000	11371	exported protein [Bordetella pertussis Tohama I]	1853473	7550344	4.45899e-05	0.000245702
NP_881385.1	10	4	4		33700	37100	45000	159000	159000	121000	38600	146000	44247	aminotransferase [Bordetella pertussis Tohama I]	1.70793e+06	6460062	4.10886e-05	0.000210222
NP_881159.1	16	3	3		68200	71700	64300	260000	264000	240000	68000	255000	24889	hypothetical protein BP2532 [Bordetella pertussis Tohama I]	1692452	6346695	4.07161e-05	0.000206533
NP_880356.1	32	10	10	Deamidation (NQ)	55800	0	45800	460000	459000	418000	38100	445000	38639	capsular polysaccharide export protein [Bordetella pertussis Tohama I]	1.47215e+06	17194355	3.54161e-05	0.000559536
NP_880501.1	20	6	6		30400	47100	27500	236000	235000	222000	33500	231000	43094	aromatic amino acid aminotransferase [Bordetella pertussis Tohama I]	1443649	9954714	3.47305e-05	0.000323945
NP_880234.1	29	4	4		76400	75400	69400	292000	287000	260000	73700	280000	18749	translation initiation factor IF-3 [Bordetella pertussis Tohama I]	1.3818e+06	5249720	3.32426e-05	0.000170836
NP_879751.2	6	3	3		20900	21000	21200	189000	177000	165000	21000	177000	62457	30S ribosomal protein S1 [Bordetella pertussis Tohama I]	1311597	11054889	3.15537e-05	0.000359746
NP_879762.1	48	9	9		41600	30400	36300	379000	374000	360000	36800	371000	26819	electron transfer flavoprotein subunit beta [Bordetella pertussis Tohama I]	986939	9949849	2.37433e-05	0.000323786
NP_879972.1	6	4	4		12400	0	14000	107000	108000	102000	9920	106000	96334	chaperone protein ClpB [Bordetella pertussis Tohama I]	955633	10211404	2.29901e-05	0.000332298
NP_882128.1	19	3	3		62600	65400	64400	164000	149000	155000	64100	156000	11782	50S ribosomal protein L22 [Bordetella pertussis Tohama I]	755226	1837992	1.81688e-05	5.98116e-05
NP_881779.1	31	3	3		55900	63500	41600	205000	217000	198000	55200	207000	9489	cell division topological specificity factor [Bordetella pertussis Tohama I]	523793	1964223	1.26011e-05	6.39194e-05
NP_879190.1	7	3	3		0	8310	22700	181000	146000	166000	11600	164000	44844	glutamate-1-semialdehyde 2 1-aminomutase [Bordetella pertussis Tohama I]	520190	7354416	1.25145e-05	0.000239326
NP_879798.1	22	4	4		22000	0	19300	247000	239000	227000	15500	238000	32574	phosphate acetyltransferase [Bordetella pertussis Tohama I]	504897	7752612	1.21465e-05	0.000252284
NP_882151.1	9	4	3		0	0	35500	209000	209000	113000	11800	177000	36159	DNA-directed RNA polymerase subunit alpha [Bordetella pertussis Tohama I]	426676	6400143	1.02647e-05	0.000208272
NP_881778.1	21	4	4	Pyro-glu from Q	4650	4380	3320	135000	127000	115000	4120	126000	29681	septum site-determining protein [Bordetella pertussis Tohama I]	122286	3739806	2.94188e-06	0.0001217
NP_882254.1	18	6	6		2420	0	2140	235000	234000	221000	1520	230000	39416	alcohol dehydrogenase [Bordetella pertussis Tohama I]	59912.3	9065680	1.44134e-06	0.000295014
NP_881994.1	20	3	3		0	0	2530	199000	199000	187000	632	195000	19184	phosphopantetheine adenylyltransferase [Bordetella pertussis Tohama I]	12124.3	3740880	2.9168e-07	0.000121735
NP_879763.1	35	7	7		0	0	0	799000	715000	704000	0	739000	31019	electron transfer flavoprotein subunit alpha [Bordetella pertussis Tohama I]	0	22923041	0	0.000745958
NP_881967.1	43	5	5		0	0	0	412000	416000	390000	0	406000	19831	hypothetical protein BP3441 [Bordetella pertussis Tohama I]	0	8051386	0	0.000262007
NP_880652.1	15	5	5		0	0	0	182000	180000	172000	0	178000	52015	succinate-semialdehyde dehydrogenase [Bordetella pertussis Tohama I]	0	9258670	0	0.000301294
															4.15671e+10	3.07297e+10

## Sheet: Biological replicate 2
Accession	Coverage (%)	#Peptides	#Unique	PTM	BVG+_01 Area	BVG+_02 Area	BVG+_03 Area	BVG-_01 Area	BVG-_02 Area	BVG-_03 Area	BVG+ Area	BVG- Area	Avg. Mass	Description	BVG+ Area* MW	BVG- Area * MW	% of total BVG+	% of total BVG-
NP_880571.1	58	181	176	Deamidation (NQ); Pyro-glu from Q; Oxidation (M); Ammonia-loss (N); Methyl ester; 4 more	5570000	7080000	5380000	0	0	0	6010000	0	367523	filamentous hemagglutinin/adhesin [Bordetella pertussis Tohama I]	2208813230	0	0.153276	0
NP_879839.1	60	46	46	Deamidation (NQ); Pyro-glu from Q; Oxidation (M); Replacement of 2 protons by iron	19400000	9330000	21400000	0	0	0	17700000	0	93453	pertactin autotransporter [Bordetella pertussis Tohama I]	1654118100	0	0.114784	0
NP_882013.1	78	96	94	Deamidation (NQ); Pyro-glu from Q; Oxidation (M); Ammonia-loss (N); Formylation; 2 more	15700000	13300000	15700000	0	0	0	14900000	0	103377	BrkA autotransporter [Bordetella pertussis Tohama I]	1540317300	0	0.106887	0
NP_879104.1	64	61	61	Deamidation (NQ); Pyro-glu from Q; Oxidation (M); Replacement of 2 protons by calcium	6700000	11200000	11200000	0	0	0	9710000	0	99648	autotransporter subtilisin-like protease [Bordetella pertussis Tohama I]	967582080	0	0.0671432	0
NP_879893.1	58	55	55	Deamidation (NQ); Pyro-glu from Q; Oxidation (M); Ammonia-loss (N)	5570000	5400000	5660000	366000	78800	1550000	5540000	666000	137194	outer membrane ligand binding protein [Bordetella pertussis Tohama I]	760054760	91371204	0.0527423	0.0115797
NP_880953.1	64	50	48	Deamidation (NQ); Pyro-glu from Q; Oxidation (M); Replacement of 2 protons by calcium; Replacement of proton with ammonium ion	6660000	6620000	6740000	0	0	0	6670000	0	94882	autotransporter [Bordetella pertussis Tohama I]	632862940	0	0.0439161	0
NP_879974.1	49	28	27	Deamidation (NQ); Pyro-glu from Q; Oxidation (M); Ammonia-loss (N); Formylation	7130000	7140000	7140000	0	0	0	7140000	0	66294	tracheal colonization factor [Bordetella pertussis Tohama I]	473339160	0	0.0328463	0
NP_881876.1	81	50	50	Deamidation (NQ); Pyro-glu from Q; Oxidation (M); Ammonia-loss (N); Formylation; 5 more	8850000	8830000	8870000	10800000	11200000	11300000	8850000	11100000	47148	translocation protein TolB [Bordetella pertussis Tohama I]	417259800	523342800	0.0289548	0.0663243
NP_879650.1	87	66	66	Deamidation (NQ); Pyro-glu from Q; Oxidation (M); Methyl ester; Formylation; 7 more	9930000	9860000	9990000	35800000	35900000	36600000	9930000	36100000	41046	outer membrane porin protein [Bordetella pertussis Tohama I]	407586780	1481760600	0.0282836	0.187787
NP_882014.1	71	37	37	Deamidation (NQ); Pyro-glu from Q; Oxidation (M)	6680000	6630000	6680000	4760000	4720000	4750000	6670000	4750000	57482	molecular chaperone GroEL [Bordetella pertussis Tohama I]	383404940	273039500	0.0266055	0.0346029
NP_879898.1	66	26	24	Deamidation (NQ); Oxidation (M); Ammonia-loss (N); Formylation; Replacement of 2 protons by calcium; 4 more	15600000	15300000	15900000	0	0	0	15600000	0	22291	serotype 2 fimbrial subunit [Bordetella pertussis Tohama I]	347739600	0	0.0241306	0
NP_882074.1	67	21	21	Deamidation (NQ); Pyro-glu from Q; Oxidation (M)	16300000	7450000	7420000	9770000	9790000	9980000	10400000	9850000	28964	peptidyl-prolyl cis-trans isomerase [Bordetella pertussis Tohama I]	301225600	285295400	0.0209029	0.0361561
NP_880337.1	53	15	15	Pyro-glu from Q	20900000	974000	987000	618000	615000	623000	7610000	619000	37400	iron binding protein [Bordetella pertussis Tohama I]	284614000	23150600	0.0197502	0.00293392
NP_879093.1	86	27	27	Deamidation (NQ); Pyro-glu from Q; Oxidation (M); Formylation; Replacement of 2 protons by calcium; Glycerophospho	14400000	14400000	14600000	7910000	7960000	8030000	14500000	7970000	19370	exported protein [Bordetella pertussis Tohama I]	280865000	154378900	0.01949	0.0195648
NP_881875.1	75	17	17	Deamidation (NQ); Oxidation (M); Replacement of 2 protons by calcium; Replacement of proton with ammonium ion	14200000	13700000	14000000	18600000	15200000	15200000	13900000	16100000	17896	peptidoglycan-associated lipoprotein [Bordetella pertussis Tohama I]	248754400	288125600	0.0172618	0.0365148
NP_880224.1	48	16	16	Oxidation (M)	6180000	5300000	6690000	5110000	649000	700000	6060000	2150000	40021	ABC transporter substrate-binding protein [Bordetella pertussis Tohama I]	242527260	86045150	0.0168296	0.0109047
NP_882329.1	64	22	20	Deamidation (NQ); Pyro-glu from Q; Oxidation (M)	5870000	5880000	5900000	2410000	2590000	2550000	5880000	2520000	36678	amino acid ABC transporter substrate-binding protein [Bordetella pertussis Tohama I]	215666640	92428560	0.0149657	0.0117137
NP_879666.1	68	51	51	Deamidation (NQ); Oxidation (M)	2470000	2510000	2530000	0	0	0	2510000	0	81581	TonB-dependent receptor BfrD [Bordetella pertussis Tohama I]	204768310	0	0.0142094	0
NP_881062.1	62	27	27	Deamidation (NQ); Pyro-glu from Q; Oxidation (M); Ammonia-loss (N); Replacement of proton with ammonium ion	3830000	3850000	3880000	4320000	4310000	4360000	3860000	4330000	52134	serine protease [Bordetella pertussis Tohama I]	201237240	225740220	0.0139644	0.0286085
NP_881028.1	14	7	7		7080000	1130000	1120000	0	0	0	3110000	0	57608	peptide ABC transporter substrate-binding protein [Bordetella pertussis Tohama I]	179160880	0	0.0124325	0
NP_879744.1	38	10	10	Pyro-glu from Q; Oxidation (M)	9220000	9170000	5430000	3820000	7500000	4000000	7940000	5100000	20988	outer membrane protein A [Bordetella pertussis Tohama I]	166644720	107038800	0.0115639	0.0135653
NP_881568.1	66	10	10	Deamidation (NQ); Formylation; Sodium adduct	9010000	8880000	8960000	7390000	7280000	7420000	8950000	7360000	16530	lipoprotein [Bordetella pertussis Tohama I]	147943500	121660800	0.0102662	0.0154183
NP_880049.1	47	18	18	Pyro-glu from Q; Oxidation (M); Ammonia-loss (N)	3860000	407000	2930000	4570000	6780000	5020000	2650000	5460000	47697	sn-glycerol-3-phosphate ABC transporter substrate-binding protein UgpB [Bordetella pertussis Tohama I]	126397050	260425620	0.00877104	0.0330043
NP_880575.1	46	23	23	Deamidation (NQ); Pyro-glu from Q; Oxidation (M)	1340000	1340000	1340000	35300	282000	215000	1340000	177000	64446	filamentous hemagglutinin transporter protein FhaC [Bordetella pertussis Tohama I]	86357640	11406942	0.0059926	0.00144563
NP_879258.1	74	20	20	Deamidation (NQ); Pyro-glu from Q; Oxidation (M)	3660000	3030000	2990000	3710000	3700000	3830000	3230000	3740000	24858	exported protein [Bordetella pertussis Tohama I]	80291340	92968920	0.00557164	0.0117821
NP_879068.1	54	14	14	Oxidation (M); Sulfation	993000	5940000	1260000	114000	116000	119000	2730000	116000	28449	lipoprotein [Bordetella pertussis Tohama I]	77665770	3300084	0.00538944	0.000418227
NP_881542.1	41	12	12	Pyro-glu from Q; Oxidation (M)	1730000	1900000	1750000	963000	926000	907000	1790000	932000	40317	ABC transporter substrate-binding protein [Bordetella pertussis Tohama I]	72167430	37575444	0.0050079	0.00476202
NP_881874.1	65	12	11	Deamidation (NQ); Pyro-glu from Q; Oxidation (M)	2930000	2850000	2870000	4910000	3640000	4990000	2880000	4510000	25007	hypothetical protein BP3341 [Bordetella pertussis Tohama I]	72020160	112781570	0.00499768	0.014293
NP_879135.1	48	14	14	Oxidation (M)	2030000	2040000	2050000	1410000	1390000	1440000	2040000	1410000	34535	exported protein [Bordetella pertussis Tohama I]	70451400	48694350	0.00488882	0.00617114
NP_880436.1	77	17	17	Deamidation (NQ); Pyro-glu from Q; Oxidation (M); Ammonia-loss (N)	2330000	2340000	2250000	3140000	3230000	3220000	2310000	3200000	30050	peptidase [Bordetella pertussis Tohama I]	69415500	96160000	0.00481693	0.0121866
NP_880721.1	34	13	13	Oxidation (M)	1670000	1670000	1680000	1430000	1510000	1510000	1670000	1480000	36915	glycine/betaine ABC transporter substrate-binding protein [Bordetella pertussis Tohama I]	61648050	54634200	0.00427793	0.00692391
NP_880303.1	75	40	40	Deamidation (NQ); Pyro-glu from Q; Oxidation (M); Methyl ester; Carboxylation (DKW)	1440000	1430000	1410000	9150000	6350000	9240000	1430000	8240000	41495	lipoprotein [Bordetella pertussis Tohama I]	59337850	341918800	0.00411762	0.0433321
NP_881493.1	39	5	5		2240000	5810000	4940000	33100	34000	33600	4330000	33600	13654	DNA-binding protein [Bordetella pertussis Tohama I]	59121820	458774	0.00410263	5.81415e-05
NP_881351.1	59	18	18	Deamidation (NQ); Pyro-glu from Q; Oxidation (M); Ammonia-loss (N)	1400000	1180000	1620000	12600000	1400000	1470000	1400000	5170000	40677	ABC transporter substrate-binding protein [Bordetella pertussis Tohama I]	56947800	210300090	0.00395177	0.0266518
NP_881639.1	26	10	10	Deamidation (NQ); Pyro-glu from Q; Oxidation (M)	1200000	1110000	848000	216000	484000	217000	1060000	306000	51631	adenosylhomocysteinase [Bordetella pertussis Tohama I]	54728860	15799086	0.00379779	0.00200225
NP_880844.1	65	18	18	Deamidation (NQ); Oxidation (M)	1110000	1100000	1290000	1570000	1580000	1580000	1160000	1580000	40092	outer membrane protein assembly factor BamB [Bordetella pertussis Tohama I]	46506720	63345360	0.00322723	0.00802789
NP_879378.1	25	32	32	Deamidation (NQ); Pyro-glu from Q	202000	199000	195000	0	0	0	199000	0	222923	autotransporter [Bordetella pertussis Tohama I]	44361677	0	0.00307838	0
NP_879610.1	23	13	13	Deamidation (NQ)	454000	688000	419000	244000	260000	835000	520000	446000	77342	polyribonucleotide nucleotidyltransferase [Bordetella pertussis Tohama I]	40217840	34494532	0.00279083	0.00437157
NP_881124.1	32	22	22	Deamidation (NQ); Oxidation (M)	397000	394000	397000	250000	246000	258000	396000	252000	101106	zinc protease [Bordetella pertussis Tohama I]	40037976	25478712	0.00277835	0.00322897
NP_882283.1	31	5	4		1310000	1330000	1310000	0	0	0	1320000	0	24799	pertussis toxin subunit 2 [Bordetella pertussis Tohama I]	32734680	0	0.00227155	0
NP_880169.1	41	26	26	Deamidation (NQ); Pyro-glu from Q; Oxidation (M)	327000	324000	327000	667000	670000	680000	326000	672000	86409	outer membrane protein assembly factor [Bordetella pertussis Tohama I]	28169334	58066848	0.00195475	0.00735894
NP_880170.1	54	13	13	Deamidation (NQ); Oxidation (M)	1340000	1340000	1360000	3740000	3730000	3760000	1340000	3740000	20934	outer membrane protein [Bordetella pertussis Tohama I]	28051560	78293160	0.00194658	0.00992226
NP_881504.1	64	38	38	Deamidation (NQ); Pyro-glu from Q; Oxidation (M)	347000	341000	364000	1580000	3910000	3220000	351000	2860000	79373	TonB-dependent receptor [Bordetella pertussis Tohama I]	27859923	227006780	0.00193328	0.0287691
NP_881019.1	37	13	13	Oxidation (M)	567000	554000	574000	1790000	168000	1240000	565000	976000	45914	enolase [Bordetella pertussis Tohama I]	25941410	44812064	0.00180015	0.00567913
NP_879922.1	37	10	10	Pyro-glu from Q; Oxidation (M)	865000	857000	860000	1340000	1340000	1360000	861000	1350000	29840	outer membrane protein assembly factor [Bordetella pertussis Tohama I]	25692240	40284000	0.00178286	0.00510528
NP_880063.1	50	14	14	Pyro-glu from Q; Oxidation (M)	838000	845000	849000	1450000	1460000	1490000	844000	1470000	30040	lipoprotein [Bordetella pertussis Tohama I]	25353760	44158800	0.00175937	0.00559634
NP_880053.1	45	16	16	Deamidation (NQ); Pyro-glu from Q; Oxidation (M)	647000	617000	658000	786000	793000	809000	640000	796000	39608	leu/Ile/val-binding protein [Bordetella pertussis Tohama I]	25349120	31527968	0.00175905	0.00399561
NP_882317.1	43	9	9	Deamidation (NQ); Pyro-glu from Q; Oxidation (M)	916000	883000	930000	1420000	1440000	1450000	909000	1430000	26215	hypothetical protein BP3819 [Bordetella pertussis Tohama I]	23829435	37487450	0.00165359	0.00475086
NP_879406.1	47	15	14	Deamidation (NQ); Pyro-glu from Q; Cyano	636000	632000	634000	1670000	1650000	1670000	634000	1660000	36140	amino acid ABC transporter substrate-binding protein [Bordetella pertussis Tohama I]	22912760	59992400	0.00158998	0.00760296
NP_879005.1	66	25	25	Deamidation (NQ); Oxidation (M); Replacement of proton with ammonium ion; Beta-methylthiolation	497000	496000	501000	3060000	3050000	3090000	498000	3060000	44879	penicillin-binding protein [Bordetella pertussis Tohama I]	22349742	137329740	0.00155091	0.0174041
NP_880738.1	48	17	17	Deamidation (NQ); Pyro-glu from Q; Oxidation (M)	445000	435000	446000	3370000	2270000	3460000	442000	3030000	47527	efflux system inner membrane protein [Bordetella pertussis Tohama I]	21006934	144006810	0.00145773	0.0182503
NP_882282.1	37	8	8	Deamidation (NQ); Pyro-glu from Q; Oxidation (M)	699000	693000	698000	0	0	0	697000	0	29974	pertussis toxin subunit 1 [Bordetella pertussis Tohama I]	20891878	0	0.00144975	0
NP_879312.1	60	24	24	Deamidation (NQ); Pyro-glu from Q; Oxidation (M)	609000	603000	610000	15100000	15300000	15500000	607000	15300000	33455	exported protein [Bordetella pertussis Tohama I]	20307185	511861500	0.00140917	0.0648693
NP_881063.1	19	5	5	Oxidation (M)	513000	485000	501000	529000	136000	539000	500000	402000	39211	sigma factor regulatory protein [Bordetella pertussis Tohama I]	19605500	15762822	0.00136048	0.00199766
NP_878925.1	47	15	15	Oxidation (M)	447000	447000	474000	2380000	2380000	2400000	456000	2390000	42916	elongation factor Tu [Bordetella pertussis Tohama I]	19569696	102569240	0.001358	0.0129988
NP_881866.1	38	16	16	Deamidation (NQ); Pyro-glu from Q; Ubiquitin	228000	344000	440000	443000	1130000	890000	337000	821000	56858	chaperone SurA [Bordetella pertussis Tohama I]	19161146	46680418	0.00132965	0.00591591
NP_879899.1	15	8	8	Deamidation (NQ)	228000	195000	264000	0	0	0	229000	0	82300	NADP-dependent malic enzyme [Bordetella pertussis Tohama I]	18846700	0	0.00130782	0
NP_882263.1	41	8	8		678000	633000	686000	206000	215000	216000	666000	212000	28096	lipoprotein [Bordetella pertussis Tohama I]	18711936	5956352	0.00129847	0.000754861
NP_882045.1	29	3	3		1920000	1920000	1880000	636000	617000	594000	1910000	615000	9403	DNA-binding protein HU-beta [Bordetella pertussis Tohama I]	17959730	5782845	0.00124628	0.000732872
NP_879023.1	27	8	8	Pyro-glu from Q; Oxidation (M)	359000	359000	362000	0	0	1720	360000	573	47152	glycerol-3-phosphate ABC transporter substrate-binding protein [Bordetella pertussis Tohama I]	16974720	27018.1	0.00117792	3.42406e-06
NP_879606.1	26	6	6	Deamidation (NQ)	469000	468000	464000	200000	204000	202000	467000	202000	36206	ketol-acid reductoisomerase [Bordetella pertussis Tohama I]	16908202	7313612	0.00117331	0.00092687
NP_880780.1	42	7	7	Deamidation (NQ); Oxidation (M); Ammonia-loss (N)	1400000	1370000	1390000	3860000	3940000	3930000	1390000	3910000	11767	exported protein [Bordetella pertussis Tohama I]	16356130	46008970	0.001135	0.00583081
NP_880264.1	26	8	7	Pyro-glu from Q; Oxidation (M)	237000	576000	508000	86600	85600	87100	440000	86400	36561	extracellular solute-binding protein [Bordetella pertussis Tohama I]	16086840	3.15887e+06	0.00111631	0.00040033
NP_879904.1	25	6	6	Oxidation (M)	379000	380000	374000	97900	88700	82500	378000	89700	41825	2-oxoglutarate dehydrogenase complex subunit dihydrolipoamide succinyltransferase [Bordetella pertussis Tohama I]	15809850	3.7517e+06	0.00109709	0.000475461
NP_882284.1	39	6	6	Pyro-glu from Q; Oxidation (M)	919000	991000	901000	0	0	0	937000	0	16544	pertussis toxin subunit 4 [Bordetella pertussis Tohama I]	15501728	0	0.00107571	0
NP_879256.1	74	17	17	Deamidation (NQ); Pyro-glu from Q; Oxidation (M)	552000	537000	536000	1780000	1780000	1820000	542000	1800000	28524	exported protein [Bordetella pertussis Tohama I]	15460008	51343200	0.00107281	0.00650683
NP_882286.1	22	5	4		619000	606000	616000	0	0	0	613000	0	24988	pertussis toxin subunit 3 [Bordetella pertussis Tohama I]	15317644	0	0.00106293	0
NP_879501.1	41	12	12	Oxidation (M)	421000	419000	424000	745000	736000	753000	421000	745000	35857	exported protein [Bordetella pertussis Tohama I]	15095797	26713465	0.00104754	0.00338545
NP_881814.1	36	9	9	Pyro-glu from Q; 2-amino-3-oxo-butanoic_acid	522000	356000	444000	601000	1210000	507000	441000	771000	30659	thiol:disulfide interchange protein [Bordetella pertussis Tohama I]	13520619	23638089	0.000938233	0.00299571
NP_882347.1	32	10	10	Pyro-glu from Q; Oxidation (M)	240000	243000	243000	77700	78200	82300	242000	79400	54508	catalase [Bordetella pertussis Tohama I]	13190936	4.32794e+06	0.000915356	0.000548488
NP_879963.1	49	5	4	Oxidation (M)	803000	790000	806000	228000	230000	231000	800000	229000	15570	lipoprotein [Bordetella pertussis Tohama I]	12456000	3565530	0.000864356	0.000451867
NP_880329.1	10	4	4		182000	302000	189000	0	0	0	224000	0	51984	glutamine synthetase [Bordetella pertussis Tohama I]	11644416	0	0.000808038	0
NP_881135.1	59	8	8	Deamidation (NQ); Pyro-glu from Q; Oxidation (M)	544000	544000	543000	946000	932000	932000	544000	937000	20489	Outer membrane protein assembly factor BamE [Bordetella pertussis Tohama I]	11146016	19198193	0.000773453	0.00243303
NP_879065.1	28	5	4		580000	614000	624000	752000	991000	757000	606000	833000	18269	bacterioferritin [Bordetella pertussis Tohama I]	11071014	15218077	0.000768248	0.00192862
NP_880306.1	36	6	6	Deamidation (NQ)	402000	408000	405000	313000	316000	316000	405000	315000	26775	glutamine ABC transporter substrate-binding protein [Bordetella pertussis Tohama I]	10843875	8434125	0.000752487	0.00106887
NP_881933.1	28	9	9	Deamidation (NQ); Pyro-glu from Q	268000	267000	264000	0	0	0	266000	0	39142	outer membrane porin protein OmpQ [Bordetella pertussis Tohama I]	10411772	0	0.000722502	0
NP_881416.1	51	12	12	Deamidation (NQ)	443000	310000	301000	1180000	1180000	1150000	352000	1170000	28743	lipoprotein [Bordetella pertussis Tohama I]	10117536	33629310	0.000702084	0.00426191
NP_880572.1	30	6	6	Oxidation (M)	377000	381000	379000	9220	0	0	379000	3070	26436	chaperone protein FimB/FhaD [Bordetella pertussis Tohama I]	10019244	81158.5	0.000695263	1.02854e-05
NP_881275.1	30	9	9	Pyro-glu from Q	254000	234000	263000	32400	31100	33200	252000	32200	39418	ABC transporter substrate-binding protein [Bordetella pertussis Tohama I]	9933336	1.26926e+06	0.000689302	0.000160856
NP_880714.2	46	8	8		639000	635000	658000	150000	151000	156000	644000	153000	15240	DNA-binding protein Bph2 [Bordetella pertussis Tohama I]	9814560	2331720	0.00068106	0.000295504
NP_879609.1	40	3	3		1130000	1060000	606000	851000	336000	878000	933000	689000	10268	30S ribosomal protein S15 [Bordetella pertussis Tohama I]	9580044	7074652	0.000664786	0.000896586
NP_879452.1	12	6	6		201000	156000	200000	334000	331000	331000	186000	332000	51170	carboxy-terminal processing protease [Bordetella pertussis Tohama I]	9517620	16988440	0.000660454	0.00215298
NP_880573.1	5	4	4		92600	91100	92800	0	0	0	92200	0	93370	outer membrane usher protein FimC [Bordetella pertussis Tohama I]	8608714	0	0.000597383	0
NP_881966.1	27	6	6	Pyro-glu from Q; Oxidation (M)	244000	254000	247000	153000	173000	170000	248000	165000	34591	exported protein [Bordetella pertussis Tohama I]	8578568	5707515	0.000595291	0.000723326
NP_882081.1	18	4	4		199000	197000	197000	18100	17900	19500	198000	18500	40369	exported protein [Bordetella pertussis Tohama I]	7993062	746826	0.000554661	9.46469e-05
NP_881784.1	6	3	3		133000	131000	136000	98700	102000	101000	133000	100000	58892	peptide ABC transporter substrate-binding protein [Bordetella pertussis Tohama I]	7832636	5889200	0.000543528	0.000746351
NP_881191.1	25	3	3		493000	487000	503000	1440000	1430000	1460000	494000	1450000	15394	lipoprotein [Bordetella pertussis Tohama I]	7604636	22321300	0.000527707	0.00282883
NP_882264.1	30	4	4	Deamidation (NQ)	329000	325000	325000	179000	181000	179000	326000	180000	22986	exported protein [Bordetella pertussis Tohama I]	7493436	4137480	0.00051999	0.000524352
NP_879712.1	7	3	3		102000	99600	100000	33900	36500	31500	100000	34000	71076	peptidase [Bordetella pertussis Tohama I]	7107600	2416584	0.000493216	0.000306259
NP_879836.1	58	20	20	Deamidation (NQ); Pyro-glu from Q; Oxidation (M)	143000	144000	126000	1620000	1890000	933000	138000	1480000	50819	D-alanyl-D-alanine carboxypeptidase [Bordetella pertussis Tohama I]	7013022	75212120	0.000486653	0.00953179
NP_880725.1	11	3	3		144000	186000	187000	113000	126000	145000	172000	128000	40641	beta-ketothiolase [Bordetella pertussis Tohama I]	6990252	5202048	0.000485073	0.000659267
NP_880592.1	43	6	6	Deamidation (NQ)	384000	340000	378000	512000	513000	528000	367000	518000	18566	peptidyl-prolyl cis-trans isomerase B [Bordetella pertussis Tohama I]	6813722	9617188	0.000472823	0.00121881
NP_880524.1	19	6	6		142000	136000	138000	65000	127000	61300	139000	84600	48380	glycerol-3-phosphate ABC transporter substrate-binding protein [Bordetella pertussis Tohama I]	6724820	4092948	0.000466654	0.000518708
NP_879842.1	29	3	3		571000	575000	575000	139000	121000	124000	573000	127000	11581	membrane protein [Bordetella pertussis Tohama I]	6635913	1470787	0.000460484	0.000186396
NP_881247.1	15	5	5		131000	126000	119000	71900	73800	71100	125000	72300	51766	inosine-5'-monophosphate dehydrogenase [Bordetella pertussis Tohama I]	6470750	3.74268e+06	0.000449023	0.000474318
NP_881830.1	30	9	9	Pyro-glu from Q; Oxidation (M)	139000	120000	126000	0	1730	1710	128000	1150	50531	ATP synthase subunit beta [Bordetella pertussis Tohama I]	6467968	58110.7	0.00044883	7.36449e-06
NP_881050.1	11	4	4		123000	119000	125000	41400	44600	46500	122000	44200	51729	cytosol aminopeptidase [Bordetella pertussis Tohama I]	6310938	2.28642e+06	0.000437934	0.000289763
NP_880732.1	35	9	9	Pyro-glu from Q	191000	187000	181000	90000	107000	87300	186000	94800	33711	exported protein [Bordetella pertussis Tohama I]	6270246	3.1958e+06	0.00043511	0.000405011
NP_882235.1	27	3	3		245000	289000	326000	220000	56500	1120000	287000	466000	21703	exported protein [Bordetella pertussis Tohama I]	6228761	10113598	0.000432231	0.00128172
NP_880577.1	15	5	5		177000	171000	174000	116000	138000	122000	174000	124000	35645	exported protein [Bordetella pertussis Tohama I]	6202230	4419980	0.00043039	0.000560153
NP_881828.1	9	4	4	Oxidation (M)	113000	110000	108000	7650	6000	5750	110000	6460	55478	ATP synthase subunit alpha [Bordetella pertussis Tohama I]	6102580	358388	0.000423475	4.54193e-05
NP_880735.1	44	6	6	Deamidation (NQ); Oxidation (M)	281000	278000	281000	436000	432000	447000	280000	438000	21519	lipoprotein [Bordetella pertussis Tohama I]	6025320	9425322	0.000418114	0.00119449
NP_880108.1	12	3	3		160000	148000	162000	25400	24900	26700	157000	25700	34295	exported protein [Bordetella pertussis Tohama I]	5384315	881382	0.000373633	0.000111699
NP_880879.1	13	5	5	Pyro-glu from Q	81900	84800	85300	0	0	0	84000	0	63365	type III secretion protein [Bordetella pertussis Tohama I]	5322660	0	0.000369354	0
NP_879409.1	41	6	6	Deamidation (NQ); Pyro-glu from Q	295000	263000	293000	341000	339000	341000	284000	340000	17188	exported protein [Bordetella pertussis Tohama I]	4881392	5843920	0.000338733	0.000740612
NP_879015.1	22	3	3	Pyro-glu from Q; Oxidation (M)	218000	207000	217000	62800	60300	91200	214000	68900	22784	thiol:disulfide interchange protein DsbA [Bordetella pertussis Tohama I]	4875776	1.56982e+06	0.000338344	0.000198946
NP_882325.1	19	4	4	Deamidation (NQ)	131000	131000	130000	112000	111000	111000	131000	111000	35411	exported protein [Bordetella pertussis Tohama I]	4638841	3930621	0.000321902	0.000498136
NP_881631.1	11	7	7		67200	56000	54700	168000	172000	177000	59300	173000	76003	transglycosylase [Bordetella pertussis Tohama I]	4.50698e+06	13148519	0.000312752	0.00166634
NP_879855.1	39	9	9		97000	157000	118000	276000	272000	284000	123000	277000	36597	phosphate ABC transporter substrate-binding protein PstS [Bordetella pertussis Tohama I]	4501431	10137369	0.000312367	0.00128473
NP_880574.1	16	4	4		110000	108000	112000	0	0	0	110000	0	39313	fimbrial adhesin [Bordetella pertussis Tohama I]	4324430	0	0.000300084	0
NP_881812.1	19	7	7	Oxidation (M)	86700	91100	91800	259000	256000	263000	89900	259000	46802	membrane-bound transglycosylase [Bordetella pertussis Tohama I]	4.2075e+06	12121718	0.00029197	0.00153621
NP_881196.1	35	5	5	Oxidation (M)	185000	183000	198000	490000	501000	512000	189000	501000	20354	lipoprotein [Bordetella pertussis Tohama I]	3846906	10197354	0.000266947	0.00129233
NP_879807.1	49	5	5	Deamidation (NQ)	324000	319000	321000	976000	985000	1010000	321000	989000	11840	exported protein [Bordetella pertussis Tohama I]	3800640	11709760	0.000263737	0.001484
NP_880114.1	61	18	18	Deamidation (NQ); Pyro-glu from Q	136000	132000	134000	5990000	5980000	6070000	134000	6010000	28277	amino acid ABC transporter substrate-binding protein [Bordetella pertussis Tohama I]	3789118	169944770	0.000262937	0.0215375
NP_882066.1	52	5	5	Deamidation (NQ)	181000	176000	185000	68300	80100	75800	181000	74700	20173	peroxiredoxin [Bordetella pertussis Tohama I]	3651313	1.50692e+06	0.000253375	0.000190976
NP_881126.1	8	3	3		49900	50000	48300	54800	55000	55500	49400	55100	69649	chaperone protein DnaK [Bordetella pertussis Tohama I]	3.44066e+06	3.83766e+06	0.000238757	0.000486355
NP_880868.1	10	5	5	Deamidation (NQ)	35500	41300	33500	60900	59800	60400	36800	60400	91211	autotransporter [Bordetella pertussis Tohama I]	3.35656e+06	5.50914e+06	0.000232921	0.000698186
NP_879067.1	22	3	3	Deamidation (NQ)	174000	175000	178000	199000	192000	198000	176000	196000	18830	lipoprotein [Bordetella pertussis Tohama I]	3314080	3690680	0.000229973	0.000467728
NP_881382.1	41	3	3		395000	393000	397000	129000	131000	132000	395000	131000	8056	lipoprotein [Bordetella pertussis Tohama I]	3182120	1055336	0.000220816	0.000133745
NP_879408.1	12	3	3		94400	93600	87800	60500	63300	65700	91900	63200	33655	exported protein [Bordetella pertussis Tohama I]	3.09289e+06	2126996	0.000214625	0.000269559
NP_879636.1	37	5	5		190000	196000	192000	362000	356000	363000	193000	360000	15973	azurin [Bordetella pertussis Tohama I]	3082789	5750280	0.000213923	0.000728745
NP_880241.1	21	5	5		74800	79000	71800	123000	118000	121000	75200	120000	40795	amino acid ABC transporter substrate-binding protein [Bordetella pertussis Tohama I]	3067784	4895400	0.000212882	0.000620404
NP_880217.1	37	8	8		105000	104000	103000	261000	264000	273000	104000	266000	29033	exported protein [Bordetella pertussis Tohama I]	3019432	7722778	0.000209527	0.000978724
NP_881539.1	10	3	3		73300	74700	73600	13300	12500	11600	73900	12400	37830	N-acetyl-gamma-glutamyl-phosphate reductase [Bordetella pertussis Tohama I]	2795637	469092	0.000193997	5.9449e-05
NP_882015.1	56	4	4		213000	361000	214000	1350000	642000	630000	269000	875000	10272	co-chaperonin GroES [Bordetella pertussis Tohama I]	2763168	8988000	0.000191744	0.00113907
NP_881587.1	20	4	4		72300	71800	77500	27600	32000	26100	73900	28800	37349	membrane protein [Bordetella pertussis Tohama I]	2.76009e+06	1.07565e+06	0.00019153	0.00013632
NP_882085.1	13	3	3		75700	73500	77600	87300	80300	78600	75600	82100	36405	glycine/betaine ABC transporter substrate-binding protein [Bordetella pertussis Tohama I]	2752218	2.98885e+06	0.000190984	0.000378783
NP_880994.1	12	4	4		54100	61000	55000	100000	99100	102000	56700	100000	48463	citrate synthase [Bordetella pertussis Tohama I]	2.74785e+06	4846300	0.000190681	0.000614182
NP_882088.1	12	3	3	Pyro-glu from Q; Oxidation (M)	62400	59200	65700	0	0	0	62400	0	43186	exported protein [Bordetella pertussis Tohama I]	2.69481e+06	0	0.000187	0
NP_881692.1	39	5	5		115000	117000	114000	239000	241000	239000	115000	239000	21378	outer membrane lipoprotein LolB [Bordetella pertussis Tohama I]	2458470	5109342	0.0001706	0.000647518
NP_881501.1	20	5	4	Deamidation (NQ)	76500	96500	99200	196000	223000	175000	90800	198000	25519	lipoprotein [Bordetella pertussis Tohama I]	2.31713e+06	5052762	0.000160792	0.000640347
NP_882152.1	24	3	3		148000	137000	145000	179000	158000	160000	143000	166000	14790	50S ribosomal protein L17 [Bordetella pertussis Tohama I]	2114970	2455140	0.000146764	0.000311145
NP_881167.1	23	6	6		134000	30500	32600	208000	1770000	4840000	65700	2280000	30682	succinyl-CoA ligase subunit alpha [Bordetella pertussis Tohama I]	2.01581e+06	69954960	0.000139882	0.00886554
NP_881665.1	53	11	11	Deamidation (NQ); Oxidation (M)	123000	35400	70000	969000	833000	819000	76100	874000	26452	molybdate ABC transporter substrate-binding protein ModA [Bordetella pertussis Tohama I]	2.013e+06	23119048	0.000139687	0.00292993
NP_879524.1	23	5	5	Deamidation (NQ)	52900	53200	76900	134000	131000	133000	61000	132000	32849	lipoprotein [Bordetella pertussis Tohama I]	2003789	4336068	0.000139048	0.000549519
NP_881374.1	18	3	3		89700	63400	73000	69600	66800	70400	75400	68900	26112	short-chain dehydrogenase [Bordetella pertussis Tohama I]	1.96884e+06	1.79912e+06	0.000136624	0.000228006
NP_879179.1	10	3	3		47000	44600	46700	48500	52900	48200	46100	49900	41574	ABC transporter substrate-binding protein [Bordetella pertussis Tohama I]	1.91656e+06	2.07454e+06	0.000132996	0.000262911
NP_879309.1	11	3	3		42500	48300	41700	63400	59600	61300	44200	61400	42880	acetylornithine transaminase [Bordetella pertussis Tohama I]	1895296	2632832	0.00013152	0.000333664
NP_881115.1	7	3	3		15000	40900	54200	164000	140000	173000	36700	159000	45794	isocitrate dehydrogenase [Bordetella pertussis Tohama I]	1.68064e+06	7281246	0.000116624	0.000922768
NP_881001.1	15	3	3		42900	44000	35100	56400	52600	58500	40600	55800	35664	malate dehydrogenase [Bordetella pertussis Tohama I]	1.44796e+06	1.99005e+06	0.000100478	0.000252203
NP_880221.1	12	3	3		29400	28300	30300	103000	99500	101000	29400	101000	40333	aspartate-semialdehyde dehydrogenase [Bordetella pertussis Tohama I]	1.18579e+06	4073633	8.22853e-05	0.00051626
NP_881781.1	55	4	4	Deamidation (NQ)	183000	173000	159000	283000	276000	261000	171000	274000	6895	osmotically inducible lipoprotein B [Bordetella pertussis Tohama I]	1179045	1889230	8.18172e-05	0.000239426
NP_880162.1	13	3	3		22600	18000	22000	63700	60400	57700	20800	60600	30904	elongation factor Ts [Bordetella pertussis Tohama I]	642803	1.87278e+06	4.46059e-05	0.000237342
NP_881168.1	24	7	7		27800	9930	9440	199000	197000	191000	15700	196000	40939	succinyl-CoA ligase subunit beta [Bordetella pertussis Tohama I]	642742	8024044	4.46017e-05	0.0010169
NP_880438.1	24	5	5		14500	38500	15200	307000	183000	182000	22800	224000	21591	exported protein [Bordetella pertussis Tohama I]	492275	4836384	3.41603e-05	0.000612925
NP_879765.1	56	11	11		0	4790	8430	2530000	2810000	3070000	4400	2800000	23777	antioxidant protein [Bordetella pertussis Tohama I]	104619	66575600	7.25979e-06	0.00843727
NP_881354.1	19	3	3		3910	6450	2420	121000	122000	126000	4260	123000	23184	lipoprotein [Bordetella pertussis Tohama I]	98763.8	2851632	6.8535e-06	0.000361393
NP_879417.1	25	3	3		1850	0	1160	99200	104000	102000	1000	102000	23048	exported protein [Bordetella pertussis Tohama I]	23048	2350896	1.59936e-06	0.000297934
NP_879763.1	24	4	4		0	0	0	113000	117000	115000	0	115000	31019	electron transfer flavoprotein subunit alpha [Bordetella pertussis Tohama I]	0	3567185	0	0.000452077
NP_880684.1	6	3	3		0	0	0	63200	65100	62700	0	63700	97736	aconitate hydratase [Bordetella pertussis Tohama I]	0	6.22578e+06	0	0.000789007
NP_879451.1	9	4	3		0	0	0	68300	71600	71200	0	70400	55912	peptidase [Bordetella pertussis Tohama I]	0	3.9362e+06	0	0.000498844
NP_879766.1	10	3	3		0	0	0	74900	65400	71500	0	70600	37914	sulfate-binding protein [Bordetella pertussis Tohama I]	0	2.67673e+06	0	0.000339228
NP_880356.1	10	3	3	Deamidation (NQ)	0	0	0	64100	63500	58600	0	62100	38639	capsular polysaccharide export protein [Bordetella pertussis Tohama I]	0	2.39948e+06	0	0.000304091
NP_879794.1	16	5	5	Deamidation (NQ)	0	0	0	4320000	4180000	3820000	0	4100000	36284	glyceraldehyde-3-phosphate dehydrogenase [Bordetella pertussis Tohama I]	0	148764400	0	0.0188532
NP_881648.1	10	5	5		0	0	0	113000	227000	110000	0	150000	77825	outer membrane protein [Bordetella pertussis Tohama I]	0	11673750	0	0.00147944
															1.44107e+10	7.89066e+09

## Sheet: Biological replicate 3 
Accession	Coverage (%)	#Peptides	#Unique	PTM	BVG+_01 Area	BVG+_02 Area	BVG+_03 Area	BVG-_01 Area	BVG-_02 Area	BVG-_03 Area	BVG+ Area	BVG- Area	Avg. Mass	Description	BVG+ Area* MW	BVG- Area * MW	% of total BVG+	% of total BVG-
NP_882013.1	85	148	144	Deamidation (NQ); Oxidation (M); Pyro-glu from Q; Dehydration; Sodium adduct; 15 more	216000000	232000000	230000000	32800	32400	38700	226000000	34600	103377	BrkA autotransporter [Bordetella pertussis Tohama I]	23363202000	3.57684e+06	0.192132	5.04095e-05
NP_879839.1	83	91	89	Deamidation (NQ); Oxidation (M); Pyro-glu from Q; Dehydration; Hydroxylation; 10 more	140000000	137000000	141000000	9670	0	9340	139000000	6340	93453	pertactin autotransporter [Bordetella pertussis Tohama I]	12989967000	592492	0.106826	8.35016e-06
NP_879974.1	82	82	80	Deamidation (NQ); Oxidation (M); Pyro-glu from Q; Dehydration; Sodium adduct; 12 more	172000000	175000000	178000000	0	0	0	175000000	0	66294	tracheal colonization factor [Bordetella pertussis Tohama I]	11601450000	0	0.0954068	0
NP_879893.1	81	190	190	Deamidation (NQ); Oxidation (M); Pyro-glu from Q; Phosphorylation (STY); Dehydration; 15 more	79400000	80100000	81500000	881000	873000	826000	80300000	860000	137194	outer membrane ligand binding protein [Bordetella pertussis Tohama I]	11016678200	117986840	0.0905978	0.00166282
NP_879650.1	95	254	253	Deamidation (NQ); Oxidation (M); Pyro-glu from Q; Phosphorylation (STY); Dehydration; 50 more	212000000	208000000	210000000	906000000	918000000	884000000	210000000	903000000	41046	outer membrane porin protein [Bordetella pertussis Tohama I]	8619660000	37064538000	0.0708855	0.522361
NP_879898.1	84	56	52	Deamidation (NQ); Oxidation (M); Phosphorylation (STY); Sodium adduct; Hydroxylation; 23 more	396000000	408000000	334000000	0	0	0	379000000	0	22291	serotype 2 fimbrial subunit [Bordetella pertussis Tohama I]	8448289000	0	0.0694762	0
NP_880953.1	87	147	144	Deamidation (NQ); Oxidation (M); Pyro-glu from Q; Dehydration; Sodium adduct; 11 more	44500000	45300000	46000000	0	0	7540	45300000	2510	94882	autotransporter [Bordetella pertussis Tohama I]	4298154600	238154	0.0353467	3.35637e-06
NP_879666.1	84	114	114	Deamidation (NQ); Oxidation (M); Pyro-glu from Q; Dehydration; 5-dimethylaminonaphthalene-1-sulfonyl; 10 more	36300000	37500000	36900000	0	0	0	36900000	0	81581	TonB-dependent receptor BfrD [Bordetella pertussis Tohama I]	3010338900	0	0.0247561	0
NP_881876.1	85	110	110	Deamidation (NQ); Oxidation (M); Pyro-glu from Q; Dehydration; Sodium adduct; 20 more	57200000	58900000	60700000	123000000	120000000	124000000	58900000	123000000	47148	translocation protein TolB [Bordetella pertussis Tohama I]	2777017200	5799204000	0.0228373	0.0817298
NP_882074.1	79	64	64	Deamidation (NQ); Oxidation (M); Pyro-glu from Q; Dehydration; Sodium adduct; 8 more	79900000	79200000	81100000	6500000	6460000	6380000	80100000	6440000	28964	peptidyl-prolyl cis-trans isomerase [Bordetella pertussis Tohama I]	2320016400	186528160	0.0190791	0.00262879
NP_882329.1	86	63	53	Deamidation (NQ); Oxidation (M); Pyro-glu from Q; Phosphorylation (STY); Dehydration; 17 more	60600000	62300000	62600000	27600000	28000000	27700000	61800000	27800000	36678	amino acid ABC transporter substrate-binding protein [Bordetella pertussis Tohama I]	2266700400	1019648400	0.0186407	0.0143702
NP_881062.1	82	80	80	Deamidation (NQ); Oxidation (M); Pyro-glu from Q; Sodium adduct; Methyl ester; 5 more	41200000	41600000	39800000	13200000	14100000	14100000	40900000	13800000	52134	serine protease [Bordetella pertussis Tohama I]	2132280600	719449200	0.0175352	0.0101394
NP_881648.1	69	61	61	Deamidation (NQ); Oxidation (M); Pyro-glu from Q; Replacement of 2 protons by calcium; Benzyl isothiocyanate; Replacement of 2 protons by nickel	22800000	22900000	22700000	695000	705000	703000	22800000	701000	77825	outer membrane protein [Bordetella pertussis Tohama I]	1774410000	54555325	0.0145922	0.000768864
NP_880571.1	73	213	197	Deamidation (NQ); Oxidation (M); Pyro-glu from Q; Replacement of 2 protons by calcium; O3-(riboflavin phosphoryl)	4690000	4690000	4780000	0	0	0	4720000	0	367523	filamentous hemagglutinin/adhesin [Bordetella pertussis Tohama I]	1734708560	0	0.0142657	0
NP_880224.1	87	62	59	Deamidation (NQ); Oxidation (M); Pyro-glu from Q; Phosphorylation (STY); Dehydration; 12 more	41100000	40900000	40400000	8870000	8790000	8600000	40800000	8760000	40021	ABC transporter substrate-binding protein [Bordetella pertussis Tohama I]	1632856800	350583960	0.0134281	0.00494088
NP_879093.1	86	47	45	Deamidation (NQ); Oxidation (M); Pyro-glu from Q; Dehydration; Sodium adduct; 6 more	74600000	74500000	77500000	54900000	52800000	52900000	75500000	53500000	19370	exported protein [Bordetella pertussis Tohama I]	1462435000	1036295000	0.0120266	0.0146048
NP_881504.1	88	124	123	Deamidation (NQ); Oxidation (M); Pyro-glu from Q; Phosphorylation (STY); Dehydration; 8 more	16600000	16300000	16900000	27000000	26800000	27300000	16600000	27000000	79373	TonB-dependent receptor [Bordetella pertussis Tohama I]	1317591800	2143071000	0.0108355	0.0302029
NP_880575.1	79	72	71	Deamidation (NQ); Oxidation (M); Pyro-glu from Q; Sodium adduct; Oxidation (HW); 4 more	14400000	14100000	14100000	3780	4620	4270	14200000	4220	64446	filamentous hemagglutinin transporter protein FhaC [Bordetella pertussis Tohama I]	915133200	271962	0.00752578	3.83284e-06
NP_881568.1	72	25	25	Deamidation (NQ); Dehydration; Sodium adduct; Methyl ester; Formylation; 6 more	49300000	43000000	47800000	56900000	54300000	61100000	46700000	57400000	16530	lipoprotein [Bordetella pertussis Tohama I]	771951000	948822000	0.00634829	0.013372
NP_881875.1	79	43	43	Deamidation (NQ); Oxidation (M); Sodium adduct; Hydroxylation; Formylation; 5 more	40300000	40300000	39300000	69800000	68900000	67700000	40000000	68800000	17896	peptidoglycan-associated lipoprotein [Bordetella pertussis Tohama I]	715840000	1231244800	0.00588685	0.0173523
NP_879135.1	82	56	56	Deamidation (NQ); Oxidation (M); Phosphorylation (STY); Sulfation; Replacement of 2 protons by calcium; Dehydroalanine (C)	20300000	20500000	20900000	8550000	8460000	8410000	20600000	8470000	34535	exported protein [Bordetella pertussis Tohama I]	711421000	292511450	0.00585051	0.00412245
NP_880170.1	60	20	20	Deamidation (NQ); Oxidation (M); Sodium adduct; Hydroxylation; Methyl ester; 3 more	32300000	31800000	33200000	14300000	12400000	13900000	32500000	13500000	20934	outer membrane protein [Bordetella pertussis Tohama I]	680355000	282609000	0.00559503	0.00398289
NP_880303.1	82	82	82	Deamidation (NQ); Oxidation (M); Pyro-glu from Q; Dihydroxy; Oxidation (HW); 5 more	16100000	15900000	16100000	27800000	27200000	26100000	16000000	27000000	41495	lipoprotein [Bordetella pertussis Tohama I]	663920000	1120365000	0.00545988	0.0157896
NP_879005.1	82	58	58	Deamidation (NQ); Oxidation (M); Pyro-glu from Q; Sulfation; Oxidation (HW)	14500000	14500000	14700000	4870000	4780000	4700000	14500000	4780000	44879	penicillin-binding protein [Bordetella pertussis Tohama I]	650745500	214521620	0.00535153	0.00302331
NP_880169.1	76	65	65	Deamidation (NQ); Oxidation (M); Pyro-glu from Q	7470000	7100000	7130000	5860000	5940000	5990000	7230000	5930000	86409	outer membrane protein assembly factor [Bordetella pertussis Tohama I]	624737070	512405370	0.00513765	0.00722148
NP_879744.1	76	34	33	Deamidation (NQ); Oxidation (M); Pyro-glu from Q; Dehydration; Hydroxylation; 9 more	28900000	28700000	28700000	76700000	74800000	75800000	28800000	75700000	20988	outer membrane protein A [Bordetella pertussis Tohama I]	604454400	1588791600	0.00497085	0.0223913
NP_879104.1	69	63	63	Deamidation (NQ); Oxidation (M); Pyro-glu from Q; Ammonia-loss (N)	5730000	5770000	5900000	21800	25100	39200	5800000	28700	99648	autotransporter subtilisin-like protease [Bordetella pertussis Tohama I]	577958400	2.8599e+06	0.00475295	4.03054e-05
NP_879258.1	81	34	34	Deamidation (NQ); Oxidation (M); Pyro-glu from Q; Dihydroxy; Oxidation (HW); 3 more	22700000	22400000	22400000	23200000	22600000	22300000	22500000	22700000	24858	exported protein [Bordetella pertussis Tohama I]	559305000	564276600	0.00459955	0.00795251
NP_881542.1	83	55	53	Deamidation (NQ); Oxidation (M); Pyro-glu from Q; Dehydration; Beta-methylthiolation; 4 more	13600000	13800000	13900000	1570000	1540000	1560000	13800000	1550000	40317	ABC transporter substrate-binding protein [Bordetella pertussis Tohama I]	556374600	62491350	0.00457546	0.000880708
NP_880053.1	78	41	40	Deamidation (NQ); Oxidation (M); Pyro-glu from Q; Beta-methylthiolation; Replacement of 2 protons by calcium; 3 more	12700000	12700000	12900000	7330000	7250000	7210000	12800000	7260000	39608	leu/Ile/val-binding protein [Bordetella pertussis Tohama I]	506982400	287554080	0.00416927	0.00405258
NP_880844.1	76	41	41	Deamidation (NQ); Oxidation (M); Sulfation; Oxidation (HW); Replacement of 2 protons by calcium; Decanoyl	12200000	12200000	12400000	11400000	11500000	11500000	12300000	11500000	40092	outer membrane protein assembly factor BamB [Bordetella pertussis Tohama I]	493131600	461058000	0.00405536	0.00649782
NP_880337.1	74	45	45	Deamidation (NQ); Oxidation (M); Pyro-glu from Q; Phosphorylation (STY); Beta-methylthiolation; 2 more	11000000	11000000	11100000	3630000	3590000	3610000	11000000	3610000	37400	iron binding protein [Bordetella pertussis Tohama I]	411400000	135014000	0.00338323	0.00190279
NP_880436.1	79	50	50	Deamidation (NQ); Oxidation (M); Pyro-glu from Q; Sodium adduct; Oxidation (HW); 4 more	12700000	13200000	13100000	41400000	39600000	40000000	13000000	40300000	30050	peptidase [Bordetella pertussis Tohama I]	390650000	1211015000	0.00321259	0.0170672
NP_881874.1	79	59	58	Deamidation (NQ); Oxidation (M); Pyro-glu from Q; Sodium adduct; Ammonia-loss (N); 5 more	14000000	13900000	13000000	40000000	40800000	38100000	13600000	39700000	25007	hypothetical protein BP3341 [Bordetella pertussis Tohama I]	340095200	992777900	0.00279684	0.0139915
NP_880063.1	70	37	37	Deamidation (NQ); Oxidation (M); Pyro-glu from Q; Sodium adduct	10300000	10300000	10600000	8940000	8830000	8880000	10400000	8880000	30040	lipoprotein [Bordetella pertussis Tohama I]	312416000	266755200	0.00256921	0.00375946
NP_880780.1	78	17	17	Deamidation (NQ); Oxidation (M); Phosphorylation (STY); Ammonia-loss (N); Replacement of 2 protons by iron	26100000	25600000	25700000	21000000	21100000	21000000	25800000	21100000	11767	exported protein [Bordetella pertussis Tohama I]	303588600	248283700	0.00249662	0.00349913
NP_882317.1	71	20	20	Deamidation (NQ); Oxidation (M); Pyro-glu from Q; Sulfation	11000000	10900000	10900000	7190000	7110000	7070000	10900000	7120000	26215	hypothetical protein BP3819 [Bordetella pertussis Tohama I]	285743500	186650800	0.00234987	0.00263052
NP_882014.1	86	63	62	Deamidation (NQ); Oxidation (M); Pyro-glu from Q; Sodium adduct; Pyro-glu from E; 3 more	4460000	4610000	4600000	17200000	17400000	17300000	4560000	17300000	57482	molecular chaperone GroEL [Bordetella pertussis Tohama I]	262117920	994438600	0.00215558	0.0140149
NP_879378.1	8	13	12		1160000	1170000	1180000	55100	53700	53500	1170000	54100	222923	autotransporter [Bordetella pertussis Tohama I]	260819910	1.20601e+07	0.0021449	0.000169967
NP_881351.1	78	48	48	Deamidation (NQ); Oxidation (M); Pyro-glu from Q; Ammonia-loss (N); Replacement of 2 protons by calcium	6160000	6010000	6130000	8740000	8820000	8510000	6100000	8690000	40677	ABC transporter substrate-binding protein [Bordetella pertussis Tohama I]	248129700	353483130	0.00204054	0.00498174
NP_880049.1	78	46	46	Deamidation (NQ); Oxidation (M); Pyro-glu from Q; Ammonia-loss (N)	5090000	5070000	5160000	2610000	2640000	2610000	5100000	2620000	47697	sn-glycerol-3-phosphate ABC transporter substrate-binding protein UgpB [Bordetella pertussis Tohama I]	243254700	124966140	0.00200045	0.00176118
NP_881933.1	76	28	28	Deamidation (NQ); Oxidation (M); Pyro-glu from Q; Benzoyl	5450000	5720000	5630000	5070	6330	5720	5600000	5710	39142	outer membrane porin protein OmpQ [Bordetella pertussis Tohama I]	219195200	223501	0.00180259	3.14986e-06
NP_881866.1	61	32	31	Deamidation (NQ); Oxidation (M); Pyro-glu from Q	3700000	3910000	3930000	1810000	1830000	1820000	3850000	1820000	56858	chaperone SurA [Bordetella pertussis Tohama I]	218903300	103481560	0.00180019	0.0014584
NP_882283.1	50	11	9	Deamidation (NQ); Dihydroxy	7540000	7630000	7770000	0	0	0	7650000	0	24799	pertussis toxin subunit 2 [Bordetella pertussis Tohama I]	189712350	0	0.00156014	0
NP_881135.1	71	21	21	Deamidation (NQ); Oxidation (M); Pyro-glu from Q; Hydroxylation; Replacement of 2 protons by calcium	8060000	8210000	8710000	8840000	8830000	8910000	8330000	8860000	20489	Outer membrane protein assembly factor BamE [Bordetella pertussis Tohama I]	170673370	181532540	0.00140357	0.00255839
NP_880485.1	53	22	21		3170000	3170000	3270000	262000	264000	755000	3200000	427000	47616	trigger factor [Bordetella pertussis Tohama I]	152371200	20332032	0.00125305	0.000286545
NP_881493.1	66	15	15	Deamidation (NQ); Dehydration; Oxidation (HW); Replacement of 2 protons by calcium	11100000	11100000	11100000	2940000	3110000	2880000	11100000	2980000	13654	DNA-binding protein [Bordetella pertussis Tohama I]	151559400	40688920	0.00124638	0.000573441
NP_880573.1	58	40	40	Deamidation (NQ); Oxidation (M)	1310000	1750000	1770000	15700	9700	21900	1610000	15800	93370	outer membrane usher protein FimC [Bordetella pertussis Tohama I]	150325700	1475246	0.00123623	2.07911e-05
NP_879406.1	64	23	19	Deamidation (NQ); Oxidation (M); Pyro-glu from Q; Sodium adduct; Biotinylation; 3 more	3730000	4120000	4230000	3200000	3190000	3200000	4030000	3200000	36140	amino acid ABC transporter substrate-binding protein [Bordetella pertussis Tohama I]	145644200	115648000	0.00119773	0.00162986
NP_880732.1	77	22	21	Deamidation (NQ); Oxidation (M); Pyro-glu from Q	4130000	4090000	4120000	1530000	1490000	1500000	4110000	1510000	33711	exported protein [Bordetella pertussis Tohama I]	138552210	50903610	0.00113941	0.000717399
NP_880868.1	43	26	26	Deamidation (NQ)	1440000	1400000	1500000	1370000	1390000	1410000	1450000	1390000	91211	autotransporter [Bordetella pertussis Tohama I]	132255950	126783290	0.00108763	0.00178679
NP_881124.1	78	71	70	Deamidation (NQ); Oxidation (M); Pyro-glu from Q	1320000	1340000	1240000	1540000	1520000	1520000	1300000	1530000	101106	zinc protease [Bordetella pertussis Tohama I]	131437800	154692180	0.0010809	0.00218012
NP_879452.1	72	33	31	Deamidation (NQ)	2520000	2500000	2400000	1200000	1370000	1310000	2470000	1290000	51170	carboxy-terminal processing protease [Bordetella pertussis Tohama I]	126389900	66009300	0.00103939	0.000930288
NP_879314.1	56	38	36	Deamidation (NQ); Oxidation (M); Pyro-glu from Q	1470000	1480000	1350000	0	0	0	1430000	0	82180	heme receptor [Bordetella pertussis Tohama I]	117517400	0	0.000966427	0
NP_882258.1	67	16	16	Deamidation (NQ); Pyro-glu from Q; Sodium adduct	5100000	5050000	5070000	182000	180000	187000	5080000	183000	23029	outer membrane protein [Bordetella pertussis Tohama I]	116987320	4214307	0.000962068	5.93934e-05
NP_882284.1	61	17	17	Deamidation (NQ); Oxidation (M); Pyro-glu from Q; Biotinylation; Sulfation	6780000	6860000	6880000	0	0	0	6840000	0	16544	pertussis toxin subunit 4 [Bordetella pertussis Tohama I]	113160960	0	0.000930601	0
NP_881506.1	32	6	6	Deamidation (NQ); Replacement of 2 protons by calcium	10700000	11000000	11200000	264000	245000	238000	10900000	249000	9972	exported protein [Bordetella pertussis Tohama I]	108694800	2483028	0.000893873	3.4994e-05
NP_879922.1	82	36	36	Deamidation (NQ); Oxidation (M); Pyro-glu from Q; Replacement of 2 protons by calcium	3610000	3640000	3650000	6920000	6860000	6840000	3630000	6870000	29840	outer membrane protein assembly factor [Bordetella pertussis Tohama I]	108319200	205000800	0.000890784	0.00288913
NP_879667.1	56	34	33	Deamidation (NQ); Oxidation (M); Pyro-glu from Q; Sulfation	1310000	1290000	1340000	552000	561000	571000	1310000	561000	81343	TonB-dependent receptor for iron transport [Bordetella pertussis Tohama I]	106559330	45633423	0.000876312	0.000643125
NP_882088.1	69	30	30	Deamidation (NQ); Oxidation (M); Pyro-glu from Q	2450000	2170000	2510000	261000	266000	256000	2380000	261000	43186	exported protein [Bordetella pertussis Tohama I]	102782680	11271546	0.000845254	0.000158853
NP_882045.1	59	11	10	Carbamylation	10500000	10500000	10800000	16200000	15800000	15900000	10600000	16000000	9403	DNA-binding protein HU-beta [Bordetella pertussis Tohama I]	99671800	150448000	0.000819671	0.00212031
NP_880735.1	79	16	16	Deamidation (NQ); Oxidation (M); Pyro-glu from Q; Replacement of 2 protons by calcium	4590000	4560000	4660000	3730000	3780000	3700000	4600000	3730000	21519	lipoprotein [Bordetella pertussis Tohama I]	98987400	80265870	0.000814042	0.00113121
NP_880306.1	73	18	17	Deamidation (NQ); Pyro-glu from Q; Pyro-glu from E; Ammonia-loss (N); Carbamylation	3730000	3640000	3700000	2640000	2650000	2590000	3690000	2630000	26775	glutamine ABC transporter substrate-binding protein [Bordetella pertussis Tohama I]	98799750	70418250	0.000812499	0.000992425
NP_879312.1	79	59	59	Deamidation (NQ); Oxidation (M); Hydroxylation; Replacement of 2 protons by calcium; N-acetylglucosamine-1-phosphoryl; HexNAc2dHex1	2890000	2870000	2980000	53900000	52200000	53200000	2910000	53100000	33455	exported protein [Bordetella pertussis Tohama I]	97354050	1776460500	0.00080061	0.0250362
NP_881067.1	63	19	19	Deamidation (NQ); Oxidation (M); Pyro-glu from Q; 2-amino-3-oxo-butanoic_acid	2180000	2150000	2150000	531000	517000	499000	2160000	516000	43350	3-oxoacyl-ACP synthase [Bordetella pertussis Tohama I]	93636000	22368600	0.000770034	0.000315247
NP_881126.1	59	36	36	Deamidation (NQ)	1310000	1320000	1270000	858000	864000	859000	1300000	860000	69649	chaperone protein DnaK [Bordetella pertussis Tohama I]	90543700	59898140	0.000744604	0.000844162
NP_880577.1	65	26	26	Deamidation (NQ); Oxidation (M)	2440000	2540000	2510000	1870000	1750000	1850000	2500000	1820000	35645	exported protein [Bordetella pertussis Tohama I]	89112500	64873900	0.000732834	0.000914286
NP_882263.1	66	15	15	Deamidation (NQ)	3010000	3140000	3220000	2110000	1870000	1860000	3120000	1950000	28096	lipoprotein [Bordetella pertussis Tohama I]	87659520	54787200	0.000720885	0.000772132
NP_879256.1	83	28	28	Deamidation (NQ); Oxidation (M); Pyro-glu from Q	3050000	3050000	3070000	2050000	2000000	1990000	3060000	2010000	28524	exported protein [Bordetella pertussis Tohama I]	87283440	57333240	0.000717793	0.000808014
NP_881191.1	50	8	8	Deamidation (NQ); Replacement of 2 protons by calcium	5640000	5640000	5700000	9790000	9480000	9380000	5660000	9550000	15394	lipoprotein [Bordetella pertussis Tohama I]	87130040	147012700	0.000716531	0.00207189
NP_880643.1	56	27	26	Pyro-glu from Q	518000	470000	2310000	103000	88700	93500	1100000	94900	78420	ferrisiderophore receptor [Bordetella pertussis Tohama I]	86262000	7442058	0.000709393	0.000104883
NP_878925.1	70	24	24	Oxidation (M); Pyro-glu from Q; Sulfation	1900000	1940000	1950000	1840000	1820000	1880000	1930000	1850000	42916	elongation factor Tu [Bordetella pertussis Tohama I]	82827880	79394600	0.000681151	0.00111893
NP_880714.2	52	15	15	Replacement of 2 protons by calcium	5290000	5290000	5320000	7140000	7140000	6970000	5300000	7080000	15240	DNA-binding protein Bph2 [Bordetella pertussis Tohama I]	80772000	107899200	0.000664244	0.00152065
NP_879963.1	71	12	11	Deamidation (NQ); Oxidation (M); Pyro-glu from Q; 2-amino-3-oxo-butanoic_acid	4960000	5110000	5080000	5510000	5520000	5460000	5050000	5500000	15570	lipoprotein [Bordetella pertussis Tohama I]	78628500	85635000	0.000646617	0.00120688
NP_880264.1	69	28	22	Deamidation (NQ); Oxidation (M); Phosphorylation (STY); Beta-methylthiolation; Methyl ester; 6 more	2080000	2030000	2250000	510000	505000	484000	2120000	500000	36561	extracellular solute-binding protein [Bordetella pertussis Tohama I]	77509320	18280500	0.000637413	0.000257632
NP_882347.1	69	30	30	Deamidation (NQ); Oxidation (M); Pyro-glu from Q	1430000	1400000	1440000	1370000	1330000	1320000	1420000	1340000	54508	catalase [Bordetella pertussis Tohama I]	77401360	73040720	0.000636525	0.00102938
NP_882081.1	75	25	25	Deamidation (NQ); Oxidation (M); Pyro-glu from Q; Dehydration	1960000	1950000	1800000	455000	466000	450000	1910000	457000	40369	exported protein [Bordetella pertussis Tohama I]	77104790	18448633	0.000634086	0.000260002
NP_879855.1	79	23	23	Deamidation (NQ)	2050000	2070000	2060000	1800000	1740000	1740000	2060000	1760000	36597	phosphate ABC transporter substrate-binding protein PstS [Bordetella pertussis Tohama I]	75389820	64410720	0.000619983	0.000907759
NP_881966.1	66	25	25	Deamidation (NQ); Oxidation (M); Pyro-glu from Q; Phosphorylation (STY)	2150000	2170000	2190000	2480000	2780000	2760000	2170000	2670000	34591	exported protein [Bordetella pertussis Tohama I]	75062470	92357970	0.000617291	0.00130163
NP_882247.1	29	13	13	Dihydroxy	1690000	1680000	1720000	1010000	882000	978000	1700000	958000	42883	cytochrome c oxidase subunit 2 [Bordetella pertussis Tohama I]	72901100	41081914	0.000599517	0.000578979
NP_881019.1	67	28	28	Deamidation (NQ); Oxidation (M); Sulfation	1580000	1550000	1580000	2180000	2240000	2250000	1570000	2220000	45914	enolase [Bordetella pertussis Tohama I]	72084980	101929080	0.000592805	0.00143652
NP_881814.1	71	21	20	Oxidation (M); Pyro-glu from Q; Sulfation; 2-amino-3-oxo-butanoic_acid	2350000	2290000	2360000	1890000	1850000	1900000	2340000	1880000	30659	thiol:disulfide interchange protein [Bordetella pertussis Tohama I]	71742060	57638920	0.000589985	0.000812322
NP_879065.1	89	28	27	Deamidation (NQ); Oxidation (M); Pyro-glu from Q; Phosphorylation (STY); Dehydration; 18 more	3690000	3780000	3750000	26900000	27200000	26100000	3740000	26800000	18269	bacterioferritin [Bordetella pertussis Tohama I]	68326060	489609200	0.000561893	0.0069002
NP_881063.1	49	17	17	Oxidation (M)	1690000	1660000	1630000	902000	893000	867000	1660000	887000	39211	sigma factor regulatory protein [Bordetella pertussis Tohama I]	65090260	34780157	0.000535283	0.000490167
NP_881865.1	46	28	27	Deamidation (NQ)	713000	686000	730000	490000	477000	481000	710000	482000	88588	LPS-assembly protein LptD [Bordetella pertussis Tohama I]	62897480	42699416	0.00051725	0.000601775
NP_881693.1	55	29	28	Deamidation (NQ)	920000	878000	926000	172000	178000	178000	908000	176000	68593	hypothetical protein BP3128 [Bordetella pertussis Tohama I]	62282444	12072368	0.000512192	0.000170139
NP_881639.1	64	28	28	Pyro-glu from Q; Sulfation	1170000	1190000	1180000	550000	516000	498000	1180000	521000	51631	adenosylhomocysteinase [Bordetella pertussis Tohama I]	60924580	26899751	0.000501025	0.000379106
NP_882170.1	57	10	10		3300000	3370000	3350000	428000	427000	422000	3340000	426000	18100	single-strand DNA-binding protein [Bordetella pertussis Tohama I]	60454000	7710600	0.000497155	0.000108668
NP_881275.1	40	17	15	Oxidation (M); Pyro-glu from Q	1510000	1530000	1540000	25000	46800	37400	1530000	36400	39418	ABC transporter substrate-binding protein [Bordetella pertussis Tohama I]	60309540	1.43482e+06	0.000495967	2.02213e-05
NP_880864.1	61	20	20	Deamidation (NQ); Sulfation	1570000	1570000	1550000	861000	855000	857000	1560000	857000	35452	cell surface protein [Bordetella pertussis Tohama I]	55305120	30382364	0.000454813	0.000428187
NP_879451.1	50	23	22	Deamidation (NQ)	923000	912000	952000	206000	235000	226000	929000	222000	55912	peptidase [Bordetella pertussis Tohama I]	51942248	12412464	0.000427157	0.000174932
NP_882264.1	67	17	17	Deamidation (NQ); Oxidation (M)	2100000	2180000	2220000	1410000	1360000	1340000	2170000	1370000	22986	exported protein [Bordetella pertussis Tohama I]	49879620	31490820	0.000410195	0.000443809
NP_882286.1	63	13	11	Deamidation (NQ); Phosphorylation (STY); Dihydroxy	1950000	1990000	2010000	0	0	0	1980000	0	24988	pertussis toxin subunit 3 [Bordetella pertussis Tohama I]	49476240	0	0.000406878	0
NP_880738.1	73	51	50	Deamidation (NQ); Oxidation (M); Pyro-glu from Q; Replacement of 2 protons by calcium	1030000	1010000	1060000	9190000	8910000	8680000	1030000	8930000	47527	efflux system inner membrane protein [Bordetella pertussis Tohama I]	48952810	424416110	0.000402573	0.00598142
NP_882325.1	71	27	26	Deamidation (NQ); Pyro-glu from Q	1370000	1340000	1400000	961000	931000	928000	1370000	940000	35411	exported protein [Bordetella pertussis Tohama I]	48513070	33286340	0.000398957	0.000469114
NP_882015.1	71	9	9	Replacement of 2 protons by calcium	4610000	4720000	4840000	6460000	6530000	6470000	4720000	6490000	10272	co-chaperonin GroES [Bordetella pertussis Tohama I]	48483840	66665280	0.000398716	0.000939533
NP_882282.1	68	18	18	Deamidation (NQ); Pyro-glu from Q	1590000	1560000	1590000	0	0	0	1580000	0	29974	pertussis toxin subunit 1 [Bordetella pertussis Tohama I]	47358920	0	0.000389465	0
NP_880586.1	55	18	18		1340000	1340000	1390000	473000	470000	465000	1360000	469000	34580	exported protein [Bordetella pertussis Tohama I]	47028800	16218020	0.000386751	0.000228565
NP_879501.1	77	28	28	Deamidation (NQ); Oxidation (M)	1290000	1330000	1270000	1650000	1640000	1630000	1300000	1640000	35857	exported protein [Bordetella pertussis Tohama I]	46614100	58805480	0.00038334	0.000828762
NP_879179.1	53	18	18		1170000	1040000	1120000	811000	890000	774000	1110000	825000	41574	ABC transporter substrate-binding protein [Bordetella pertussis Tohama I]	46147140	34298550	0.0003795	0.000483379
NP_879408.1	83	25	25	Oxidation (M); Pyro-glu from Q	1320000	1340000	1320000	763000	697000	736000	1330000	732000	33655	exported protein [Bordetella pertussis Tohama I]	44761150	24635460	0.000368102	0.000347195
NP_881561.1	18	3	3	Methyl ester	2530000	2560000	2530000	634000	637000	631000	2540000	634000	17397	histone protein [Bordetella pertussis Tohama I]	44188380	11029698	0.000363392	0.000155445
NP_880045.1	64	20	19	Oxidation (M); Pyro-glu from Q; Phosphorylation (HCDR)	1110000	1130000	1130000	809000	807000	834000	1120000	817000	39398	leucine/isoleucine/valine ABC transporter substrate-binding protein [Bordetella pertussis Tohama I]	44125760	32188166	0.000362877	0.000453637
NP_879154.1	58	13	13	Oxidation (M)	1820000	1790000	1810000	68300	62800	66100	1810000	65700	23842	stringent starvation protein A [Bordetella pertussis Tohama I]	43154020	1.56642e+06	0.000354886	2.2076e-05
NP_880593.1	34	9	9		1730000	1750000	1730000	945000	945000	970000	1730000	953000	24740	exported protein [Bordetella pertussis Tohama I]	42800200	23577220	0.000351976	0.000332281
NP_881692.1	56	10	10		1980000	2000000	2000000	2560000	2480000	2520000	1990000	2520000	21378	outer membrane lipoprotein LolB [Bordetella pertussis Tohama I]	42542220	53872560	0.000349854	0.000759241
NP_881828.1	47	22	22	Pyro-glu from Q	762000	780000	752000	631000	631000	625000	765000	629000	55478	ATP synthase subunit alpha [Bordetella pertussis Tohama I]	42440670	34895662	0.000349019	0.000491795
NP_880572.1	57	13	13	Deamidation (NQ)	1610000	1560000	1610000	0	0	0	1600000	0	26436	chaperone protein FimB/FhaD [Bordetella pertussis Tohama I]	42297600	0	0.000347843	0
NP_882187.1	30	16	15	Deamidation (NQ); Pyro-glu from Q	530000	520000	540000	217000	203000	204000	530000	208000	78576	malate synthase G [Bordetella pertussis Tohama I]	41645280	16343808	0.000342478	0.000230338
NP_879609.1	55	11	11	Deamidation (NQ); Pyro-glu from Q; Replacement of 2 protons by iron	3990000	3990000	4120000	3640000	3510000	3510000	4030000	3560000	10268	30S ribosomal protein S15 [Bordetella pertussis Tohama I]	41380040	36554080	0.000340297	0.000515167
NP_879636.1	44	9	9	Pyro-glu from Q	2570000	2560000	2580000	2600000	2550000	2530000	2570000	2560000	15973	azurin [Bordetella pertussis Tohama I]	41050610	40890880	0.000337588	0.000576287
NP_879068.1	58	17	17	Deamidation (NQ); Oxidation (M)	1430000	1460000	1430000	906000	1130000	1240000	1440000	1090000	28449	lipoprotein [Bordetella pertussis Tohama I]	40966560	31009410	0.000336897	0.000437024
NP_879899.1	51	31	31	Deamidation (NQ); 2-amino-3-oxo-butanoic_acid	509000	491000	488000	448000	453000	431000	496000	444000	82300	NADP-dependent malic enzyme [Bordetella pertussis Tohama I]	40820800	36541200	0.000335698	0.000514986
NP_880302.1	51	11	7	Deamidation (NQ); Hydroxylation; Dihydroxy; Carbamylation	2080000	2150000	1370000	204000	209000	141000	1870000	185000	21803	serotype 3 fimbrial subunit [Bordetella pertussis Tohama I]	40771610	4033555	0.000335293	5.6846e-05
NP_880721.1	65	25	25	Deamidation (NQ); Oxidation (M); Sulfation; Replacement of 2 protons by calcium; Addition of Carbon to cysteine	1050000	1090000	1080000	4380000	4270000	4310000	1070000	4320000	36915	glycine/betaine ABC transporter substrate-binding protein [Bordetella pertussis Tohama I]	39499050	159472800	0.000324828	0.0022475
NP_882357.1	48	25	24	Deamidation (NQ); Oxidation (M)	665000	662000	681000	164000	166000	156000	669000	162000	57370	peptide ABC transporter substrate-binding protein [Bordetella pertussis Tohama I]	38380530	9293940	0.00031563	0.000130982
NP_881416.1	72	19	19	Deamidation (NQ); Pyro-glu from Q	1330000	1330000	1340000	1960000	1980000	2000000	1330000	1980000	28743	lipoprotein [Bordetella pertussis Tohama I]	38228190	56911140	0.000314377	0.000802065
NP_881812.1	69	31	31	Deamidation (NQ); Sulfation	808000	804000	832000	1700000	1670000	1700000	815000	1690000	46802	membrane-bound transglycosylase [Bordetella pertussis Tohama I]	38143630	79095380	0.000313682	0.00111471
NP_880574.1	65	19	19	Deamidation (NQ); Pyro-glu from Q	956000	968000	954000	0	0	0	960000	0	39313	fimbrial adhesin [Bordetella pertussis Tohama I]	37740480	0	0.000310366	0
NP_880162.1	65	17	17	Replacement of 2 protons by calcium	1160000	1190000	1250000	398000	396000	413000	1200000	402000	30904	elongation factor Ts [Bordetella pertussis Tohama I]	37084800	12423408	0.000304974	0.000175087
NP_881355.1	13	6	6		740000	934000	127000	62800	57200	385000	600000	168000	60159	membrane protein [Bordetella pertussis Tohama I]	36095400	10106712	0.000296838	0.000142437
NP_880834.1	53	6	6		4230000	4170000	4260000	2240000	2160000	2210000	4220000	2200000	8535	30S ribosomal protein S21 [Bordetella pertussis Tohama I]	36017700	18777000	0.000296199	0.00026463
NP_880850.1	86	10	10	Oxidation (M)	2340000	2300000	2320000	584000	574000	578000	2320000	579000	15460	nucleoside diphosphate kinase [Bordetella pertussis Tohama I]	35867200	8951340	0.000294961	0.000126154
NP_881473.1	64	12	12	Pyro-glu from Q	2130000	2150000	2100000	1400000	1350000	1400000	2130000	1380000	16293	c'cytochrome [Bordetella pertussis Tohama I]	34704090	22484340	0.000285396	0.000316878
NP_881365.1	72	14	14	Deamidation (NQ); Sulfation	1680000	1510000	1710000	906000	977000	990000	1630000	958000	21287	superoxide dismutase [Bordetella pertussis Tohama I]	34697810	20392946	0.000285344	0.000287404
NP_881781.1	59	22	22	Deamidation (NQ); Pyro-glu from Q; Dehydration; Ammonia-loss (N)	4420000	5830000	4830000	10700000	31900000	21100000	5030000	19900000	6895	osmotically inducible lipoprotein B [Bordetella pertussis Tohama I]	34681850	137210500	0.000285213	0.00193375
NP_881354.1	66	15	14	Oxidation (M)	1480000	1490000	1510000	2980000	2920000	2880000	1490000	2930000	23184	lipoprotein [Bordetella pertussis Tohama I]	34544160	67929120	0.000284081	0.000957345
NP_879807.1	78	12	12	Deamidation (NQ); Sulfation; Oxidation (HW)	2900000	2910000	2910000	6300000	6090000	6100000	2910000	6160000	11840	exported protein [Bordetella pertussis Tohama I]	34454400	72934400	0.000283343	0.00102789
NP_880221.1	60	17	17	Oxidation (M); Pyro-glu from Q; Sulfation	849000	856000	851000	753000	717000	756000	852000	742000	40333	aspartate-semialdehyde dehydrogenase [Bordetella pertussis Tohama I]	34363716	29927086	0.000282597	0.000421771
NP_879023.1	52	19	18	Deamidation (NQ)	728000	715000	719000	116000	103000	110000	721000	110000	47152	glycerol-3-phosphate ABC transporter substrate-binding protein [Bordetella pertussis Tohama I]	33996592	5186720	0.000279578	7.30979e-05
NP_879417.1	50	10	10	Oxidation (M)	1460000	1420000	1470000	968000	924000	931000	1450000	941000	23048	exported protein [Bordetella pertussis Tohama I]	33419600	21688168	0.000274833	0.000305658
NP_879608.1	37	6	6	Pyro-glu from Q	1660000	1640000	1670000	1190000	1170000	1140000	1660000	1170000	19606	lipoprotein [Bordetella pertussis Tohama I]	32545960	22939020	0.000267648	0.000323286
NP_881784.1	51	26	25		529000	547000	525000	1330000	1280000	1250000	534000	1290000	58892	peptide ABC transporter substrate-binding protein [Bordetella pertussis Tohama I]	31448328	75970680	0.000258622	0.00107068
NP_881001.1	61	20	18	Deamidation (NQ)	887000	871000	878000	300000	276000	305000	879000	294000	35664	malate dehydrogenase [Bordetella pertussis Tohama I]	31348656	10485216	0.000257802	0.000147771
NP_880710.1	53	12	11	Deamidation (NQ); Oxidation (M); Pyro-glu from Q	1240000	1250000	1200000	1220000	1210000	1230000	1230000	1220000	24231	LPS-assembly lipoprotein LptE [Bordetella pertussis Tohama I]	29804130	29561820	0.0002451	0.000416623
NP_879524.1	72	18	18	Deamidation (NQ); Pyro-glu from Q	798000	898000	974000	959000	1010000	1030000	890000	1000000	32849	lipoprotein [Bordetella pertussis Tohama I]	29235610	32849000	0.000240425	0.00046295
NP_882235.1	50	7	7	2-amino-3-oxo-butanoic_acid	1370000	1320000	1320000	425000	293000	341000	1340000	353000	21703	exported protein [Bordetella pertussis Tohama I]	29082020	7661159	0.000239162	0.000107971
NP_880465.1	19	15	15		246000	314000	247000	106000	109000	92700	269000	102000	105587	isoleucine--tRNA ligase [Bordetella pertussis Tohama I]	28402903	10769874	0.000233577	0.000151783
NP_879842.1	79	10	10	Deamidation (NQ); Replacement of 2 protons by calcium	2240000	2330000	2380000	3240000	3200000	3390000	2320000	3270000	11581	membrane protein [Bordetella pertussis Tohama I]	26867920	37869870	0.000220954	0.000533711
NP_879972.1	43	32	32		254000	271000	279000	298000	300000	310000	268000	303000	96334	chaperone protein ClpB [Bordetella pertussis Tohama I]	25817512	29189202	0.000212315	0.000411372
NP_880879.1	30	13	12	Pyro-glu from Q	392000	382000	401000	21100	15200	14800	392000	16500	63365	type III secretion protein [Bordetella pertussis Tohama I]	24839080	1.04552e+06	0.000204269	1.47348e-05
NP_880108.1	64	18	18	Deamidation (NQ)	723000	716000	714000	291000	275000	292000	718000	286000	34295	exported protein [Bordetella pertussis Tohama I]	24623810	9808370	0.000202499	0.000138232
NP_880686.1	36	19	19	Deamidation (NQ); Pyro-glu from Q	445000	117000	348000	401000	426000	404000	303000	410000	78709	ferric siderophore receptor [Bordetella pertussis Tohama I]	23848827	32270690	0.000196126	0.0004548
NP_880438.1	38	8	8		1100000	1100000	1100000	448000	461000	477000	1100000	462000	21591	exported protein [Bordetella pertussis Tohama I]	23750100	9975042	0.000195314	0.000140581
NP_879751.2	40	19	19	Deamidation (NQ); Pyro-glu from Q	419000	376000	307000	301000	289000	279000	367000	290000	62457	30S ribosomal protein S1 [Bordetella pertussis Tohama I]	22921719	18112530	0.000188501	0.000255265
NP_882066.1	76	12	12	Deamidation (NQ); 2-amino-3-oxo-butanoic_acid	1110000	1140000	1160000	1180000	1200000	1210000	1130000	1190000	20173	peroxiredoxin [Bordetella pertussis Tohama I]	22795490	24005870	0.000187463	0.000338322
NP_881587.1	62	17	17	Deamidation (NQ)	576000	641000	592000	473000	294000	344000	603000	357000	37349	membrane protein [Bordetella pertussis Tohama I]	22521447	13333593	0.00018521	0.000187914
NP_881287.1	39	6	5	Pyro-glu from Q	1020000	1040000	1070000	0	0	0	1040000	0	21462	fimbrial protein [Bordetella pertussis Tohama I]	22320480	0	0.000183557	0
NP_880592.1	64	11	11	Deamidation (NQ)	1210000	1170000	1190000	2060000	1990000	1980000	1190000	2010000	18566	peptidyl-prolyl cis-trans isomerase B [Bordetella pertussis Tohama I]	22093540	37317660	0.000181691	0.000525928
NP_882085.1	57	15	13	Deamidation (NQ); 2-amino-3-oxo-butanoic_acid	611000	583000	621000	354000	338000	343000	605000	345000	36405	glycine/betaine ABC transporter substrate-binding protein [Bordetella pertussis Tohama I]	22025025	12559725	0.000181127	0.000177008
NP_879220.1	18	13	12		235000	236000	250000	18900	33800	50900	240000	34500	91713	outer membrane heme receptor [Bordetella pertussis Tohama I]	22011120	3.1641e+06	0.000181013	4.45925e-05
NP_880023.1	26	6	6		849000	815000	835000	11100	12700	0	833000	7920	26372	toxin [Bordetella pertussis Tohama I]	21967876	208866	0.000180657	2.94361e-06
NP_881266.1	65	13	13	Oxidation (M); Pyro-glu from Q	1200000	1240000	1260000	1470000	1500000	1490000	1230000	1490000	17454	exported protein [Bordetella pertussis Tohama I]	21468420	26006460	0.00017655	0.000366516
NP_880986.1	44	14	14	Pyro-glu from Q	524000	514000	531000	221000	220000	210000	523000	217000	40911	putrescine ABC transporter substrate-binding protein [Bordetella pertussis Tohama I]	21396453	8877687	0.000175958	0.000125116
NP_880478.1	42	14	13	Pyro-glu from Q	477000	453000	473000	979000	972000	931000	468000	961000	45406	autotransporter [Bordetella pertussis Tohama I]	21250008	43635166	0.000174754	0.000614963
NP_881490.1	7	3	3		488000	551000	597000	108000	113000	85500	545000	102000	38804	phospho-2-dehydro-3-deoxyheptonate aldolase [Bordetella pertussis Tohama I]	21148180	3958008	0.000173916	5.57813e-05
NP_881115.1	40	14	14		443000	463000	469000	293000	275000	284000	459000	284000	45794	isocitrate dehydrogenase [Bordetella pertussis Tohama I]	21019446	13005496	0.000172858	0.00018329
NP_881539.1	46	14	14		557000	545000	548000	410000	348000	356000	550000	371000	37830	N-acetyl-gamma-glutamyl-phosphate reductase [Bordetella pertussis Tohama I]	20806500	14034930	0.000171106	0.000197798
NP_880217.1	64	17	17	Deamidation (NQ); Oxidation (M)	689000	700000	713000	1510000	1460000	1450000	701000	1470000	29033	exported protein [Bordetella pertussis Tohama I]	20352133	42678510	0.00016737	0.00060148
NP_879680.1	32	8	8		856000	847000	864000	521000	532000	458000	856000	504000	23689	exported protein [Bordetella pertussis Tohama I]	20277784	11939256	0.000166758	0.000168263
NP_881196.1	65	22	22	Deamidation (NQ); Oxidation (M); Pyro-glu from Q	986000	974000	1030000	3850000	3710000	3640000	996000	3730000	20354	lipoprotein [Bordetella pertussis Tohama I]	20272584	75920420	0.000166716	0.00106997
NP_879060.1	57	11	11	Pyro-glu from Q	874000	858000	876000	197000	199000	272000	869000	223000	23190	exported protein [Bordetella pertussis Tohama I]	20152110	5171370	0.000165725	7.28816e-05
NP_880241.1	40	10	10	Deamidation (NQ)	464000	474000	511000	464000	451000	442000	483000	452000	40795	amino acid ABC transporter substrate-binding protein [Bordetella pertussis Tohama I]	19703985	18439340	0.00016204	0.000259871
NP_879334.1	42	13	13	Deamidation (NQ); Pyro-glu from Q	556000	531000	557000	17700	24600	19000	548000	20400	35662	sulfite oxidase subunit YedY [Bordetella pertussis Tohama I]	19542776	727505	0.000160714	1.02529e-05
NP_882293.1	32	7	7		656000	666000	657000	0	0	0	660000	0	29471	type IV secretion system protein PtlF [Bordetella pertussis Tohama I]	19450860	0	0.000159958	0
NP_881830.1	63	20	20	Oxidation (M)	349000	377000	373000	524000	523000	497000	367000	514000	50531	ATP synthase subunit beta [Bordetella pertussis Tohama I]	18544877	25972934	0.000152507	0.000366044
NP_881723.1	24	11	10		315000	318000	324000	37000	80600	93000	319000	70200	57053	peptide ABC transporter substrate-binding protein [Bordetella pertussis Tohama I]	18199907	4.00512e+06	0.000149671	5.64453e-05
NP_880776.1	26	9	8	Deamidation (NQ)	370000	355000	367000	200000	208000	214000	364000	208000	49278	glutathione reductase [Bordetella pertussis Tohama I]	17937192	10249824	0.00014751	0.000144454
NP_879343.1	47	17	17	Deamidation (NQ)	410000	402000	413000	87500	91100	84600	409000	87800	41257	DNA polymerase III subunit beta [Bordetella pertussis Tohama I]	16874113	3.62236e+06	0.000138768	5.1051e-05
NP_882301.1	20	7	7		285000	282000	279000	198000	198000	203000	282000	200000	59091	peptide ABC transporter substrate-binding protein [Bordetella pertussis Tohama I]	16663662	11818200	0.000137037	0.000166557
NP_881050.1	35	16	15		314000	322000	330000	246000	257000	249000	322000	251000	51729	cytosol aminopeptidase [Bordetella pertussis Tohama I]	16656738	12983979	0.00013698	0.000182987
NP_881170.1	17	9	9	Deamidation (NQ)	201000	195000	189000	21100	14000	23500	195000	19100	84360	5-methyltetrahydropteroyltriglutamate--homocysteine S-methyltransferase [Bordetella pertussis Tohama I]	16450200	1611276	0.000135281	2.27082e-05
NP_879067.1	54	12	12	Deamidation (NQ)	871000	877000	802000	2180000	2090000	2120000	850000	2130000	18830	lipoprotein [Bordetella pertussis Tohama I]	16005500	40107900	0.000131624	0.000565252
NP_879943.1	56	13	13	Pyro-glu from Q	501000	474000	483000	391000	399000	385000	486000	392000	32903	muramoyltetrapeptide carboxypeptidase [Bordetella pertussis Tohama I]	15990858	12897976	0.000131504	0.000181775
NP_882131.1	49	4	4	Deamidation (NQ)	2170000	2140000	2230000	1110000	1070000	1090000	2180000	1090000	7098	50S ribosomal protein L29 [Bordetella pertussis Tohama I]	15473640	7736820	0.000127251	0.000109037
NP_881656.1	38	5	5	Pyro-glu from Q	824000	871000	907000	225000	227000	229000	867000	227000	17574	RNA polymerase-binding transcription factor DksA [Bordetella pertussis Tohama I]	15236658	3989298	0.000125302	5.62223e-05
NP_881377.1	39	7	7	Pyro-glu from Q	1590000	1510000	1670000	2550000	2840000	2890000	1600000	2760000	9472	30S ribosomal protein S20 [Bordetella pertussis Tohama I]	15155200	26142720	0.000124632	0.000368437
NP_880234.1	45	7	7		821000	783000	804000	384000	323000	336000	803000	343000	18749	translation initiation factor IF-3 [Bordetella pertussis Tohama I]	15055447	6430907	0.000123811	9.06326e-05
NP_882046.1	31	7	7	Deamidation (NQ)	502000	517000	554000	233000	222000	229000	524000	228000	28631	siderophore-mediated iron transport protein [Bordetella pertussis Tohama I]	15002644	6527868	0.000123377	9.19991e-05
NP_878979.1	21	10	10		305000	177000	149000	164000	164000	163000	210000	164000	71154	chaperone protein HtpG [Bordetella pertussis Tohama I]	14942340	11669256	0.000122881	0.000164458
NP_881028.1	15	6	6		251000	257000	269000	206000	208000	206000	259000	207000	57608	peptide ABC transporter substrate-binding protein [Bordetella pertussis Tohama I]	14920472	11924856	0.000122701	0.00016806
NP_879688.1	44	13	13	Deamidation (NQ)	296000	329000	296000	479000	483000	501000	307000	487000	47294	phospholipase [Bordetella pertussis Tohama I]	14519258	23032178	0.000119402	0.000324599
NP_879836.1	82	44	44	Deamidation (NQ); Oxidation (M); Pyro-glu from Q; Sulfation; Ammonia-loss (N); 2 more	279000	275000	283000	9840000	9780000	9620000	279000	9740000	50819	D-alanyl-D-alanine carboxypeptidase [Bordetella pertussis Tohama I]	14178501	494977060	0.0001166	0.00697585
NP_880554.1	54	12	12		520000	521000	526000	418000	414000	430000	522000	421000	27152	glutamine ABC transporter substrate-binding protein [Bordetella pertussis Tohama I]	14173344	11430992	0.000116557	0.0001611
NP_880114.1	71	20	19	Oxidation (M)	480000	473000	500000	1390000	1360000	1330000	484000	1360000	28277	amino acid ABC transporter substrate-binding protein [Bordetella pertussis Tohama I]	13686068	38456720	0.00011255	0.000541982
NP_881779.1	77	7	7	Pyro-glu from Q	1410000	1410000	1510000	348000	500000	348000	1440000	399000	9489	cell division topological specificity factor [Bordetella pertussis Tohama I]	13664160	3786111	0.00011237	5.33587e-05
NP_880653.1	50	16	16		306000	289000	299000	345000	339000	339000	298000	341000	44803	4-aminobutyrate aminotransferase [Bordetella pertussis Tohama I]	13351294	15277823	0.000109797	0.000215315
NP_879015.1	59	9	9	Deamidation (NQ); Pyro-glu from Q	663000	558000	560000	619000	592000	600000	585000	603000	22784	thiol:disulfide interchange protein DsbA [Bordetella pertussis Tohama I]	13328640	13738752	0.000109611	0.000193624
NP_881821.1	41	11	11		443000	408000	454000	362000	359000	265000	435000	329000	30007	enoyl-CoA hydratase [Bordetella pertussis Tohama I]	13053045	9872303	0.000107344	0.000139133
NP_881518.1	33	10	10	Pyro-glu from Q	331000	314000	327000	94800	116000	111000	324000	107000	37265	exported protein [Bordetella pertussis Tohama I]	12073860	3987355	9.92918e-05	5.61949e-05
NP_881164.1	36	9	8	Deamidation (NQ)	351000	367000	372000	0	4220	0	363000	1580	33257	porphobilinogen deaminase [Bordetella pertussis Tohama I]	12072291	52546.1	9.92789e-05	7.40547e-07
NP_881434.1	47	9	9		470000	468000	483000	94900	85900	113000	474000	96000	25335	short-chain dehydrogenase [Bordetella pertussis Tohama I]	12008790	2432160	9.87567e-05	3.42771e-05
NP_880304.1	53	13	12		380000	390000	379000	290000	277000	284000	383000	284000	31091	4-hydroxy-tetrahydrodipicolinate synthase [Bordetella pertussis Tohama I]	11907853	8829844	9.79266e-05	0.000124442
NP_880524.1	70	35	34	Deamidation (NQ); Oxidation (M)	259000	219000	248000	3110000	3080000	3110000	242000	3100000	48380	glycerol-3-phosphate ABC transporter substrate-binding protein [Bordetella pertussis Tohama I]	11707960	149978000	9.62827e-05	0.00211368
NP_879530.1	60	13	13	Pyro-glu from Q	520000	518000	540000	334000	339000	338000	526000	337000	22185	exported protein [Bordetella pertussis Tohama I]	11669310	7476345	9.59649e-05	0.000105366
NP_879275.1	33	6	6		718000	716000	705000	148000	153000	322000	713000	208000	16345	universal stress protein [Bordetella pertussis Tohama I]	11653985	3399760	9.58388e-05	4.79138e-05
NP_881413.1	11	8	8		144000	145000	139000	102000	106000	95300	142000	101000	81071	hypothetical protein BP2815 [Bordetella pertussis Tohama I]	11512082	8188171	9.46719e-05	0.000115398
NP_881382.1	59	6	6	Deamidation (NQ)	1470000	1400000	1400000	5640000	5560000	5620000	1420000	5610000	8056	lipoprotein [Bordetella pertussis Tohama I]	11439520	45194160	9.40751e-05	0.000636934
NP_882151.1	38	13	12	Deamidation (NQ)	309000	306000	333000	69900	68900	69300	316000	69400	36159	DNA-directed RNA polymerase subunit alpha [Bordetella pertussis Tohama I]	11426244	2.50943e+06	9.3966e-05	3.53662e-05
NP_881943.1	21	8	8		198000	202000	207000	84300	76400	67100	203000	76000	55805	bifunctional phosphoribosylaminoimidazolecarboxamide formyltransferase/IMP cyclohydrolase [Bordetella pertussis Tohama I]	11328415	4241180	9.31615e-05	5.97722e-05
NP_880599.1	46	15	14		240000	249000	242000	157000	152000	155000	244000	155000	45307	aspartate kinase [Bordetella pertussis Tohama I]	11054908	7022585	9.09122e-05	9.89713e-05
NP_881501.1	49	11	10	Deamidation (NQ); Oxidation (M); Pyro-glu from Q	418000	475000	390000	1960000	1870000	1950000	428000	1930000	25519	lipoprotein [Bordetella pertussis Tohama I]	10922132	49251670	8.98203e-05	0.000694118
NP_879711.1	11	4	4		120000	113000	114000	1990000	2020000	2060000	116000	2020000	93625	penicillin-binding protein 1A [Bordetella pertussis Tohama I]	10860500	189122500	8.93135e-05	0.00266536
NP_879581.1	38	14	13		185000	250000	205000	147000	151000	142000	213000	147000	50205	cyclolysin secretion protein CyaE [Bordetella pertussis Tohama I]	10693665	7380135	8.79415e-05	0.00010401
NP_879606.1	63	27	27	Deamidation (NQ); Oxidation (M)	295000	293000	297000	1700000	1620000	1660000	295000	1660000	36206	ketol-acid reductoisomerase [Bordetella pertussis Tohama I]	10680770	60101960	8.78354e-05	0.000847034
NP_881695.1	52	15	15	Pyro-glu from Q	313000	278000	303000	738000	474000	644000	298000	619000	35699	cyclase [Bordetella pertussis Tohama I]	10638302	22097681	8.74862e-05	0.000311429
NP_879209.1	47	9	9		275000	317000	344000	287000	318000	312000	312000	305000	33857	exported protein [Bordetella pertussis Tohama I]	10563384	10326385	8.68701e-05	0.000145533
NP_879756.1	36	10	10	Deamidation (NQ)	278000	286000	294000	444000	436000	446000	286000	442000	36760	ADP-L-glycero-D-manno-heptose-6-epimerase [Bordetella pertussis Tohama I]	10513360	16247920	8.64587e-05	0.000228987
NP_878984.1	42	13	13		216000	184000	214000	245000	252000	241000	205000	246000	50665	signal recognition particle protein [Bordetella pertussis Tohama I]	10386325	12463590	8.5414e-05	0.000175653
NP_881657.1	36	7	7		518000	541000	490000	637000	667000	633000	516000	646000	19470	ATP-dependent protease subunit HsIV [Bordetella pertussis Tohama I]	10046520	12577620	8.26195e-05	0.00017726
NP_880662.1	32	13	13		180000	161000	142000	267000	266000	269000	161000	267000	62065	exported protein [Bordetella pertussis Tohama I]	9992465	16571355	8.2175e-05	0.000233545
NP_879539.1	16	7	6		148000	155000	140000	105000	92700	97800	148000	98500	67166	aspartate--tRNA ligase [Bordetella pertussis Tohama I]	9940568	6615851	8.17482e-05	9.32391e-05
NP_879137.1	10	6	5		151000	155000	152000	51600	53600	54000	153000	53100	62248	gamma-glutamyltranspeptidase [Bordetella pertussis Tohama I]	9523944	3.30537e+06	7.8322e-05	4.65835e-05
NP_879309.1	31	8	8		210000	227000	225000	152000	141000	157000	221000	150000	42880	acetylornithine transaminase [Bordetella pertussis Tohama I]	9476480	6432000	7.79317e-05	9.0648e-05
NP_881829.1	45	10	10	Deamidation (NQ)	276000	278000	289000	165000	160000	167000	281000	164000	33312	ATP synthase subunit gamma [Bordetella pertussis Tohama I]	9360672	5463168	7.69793e-05	7.6994e-05
NP_879782.1	29	7	7		390000	422000	419000	479000	484000	508000	410000	490000	22609	exported protein [Bordetella pertussis Tohama I]	9269690	11078410	7.62311e-05	0.000156131
NP_882163.1	17	9	9	Deamidation (NQ)	101000	107000	102000	206000	199000	202000	103000	203000	89371	penicillin-binding protein 1A [Bordetella pertussis Tohama I]	9205213	18142313	7.57009e-05	0.000255685
NP_881393.1	38	6	6	Deamidation (NQ)	519000	529000	529000	249000	246000	231000	526000	242000	16383	50S ribosomal protein L9 [Bordetella pertussis Tohama I]	8617458	3964686	7.08674e-05	5.58755e-05
NP_879794.1	48	11	11	Deamidation (NQ)	224000	237000	244000	294000	299000	303000	235000	299000	36284	glyceraldehyde-3-phosphate dehydrogenase [Bordetella pertussis Tohama I]	8526740	10848916	7.01213e-05	0.000152897
NP_880556.1	23	7	7	Deamidation (NQ)	187000	172000	179000	425000	424000	413000	179000	421000	46323	glutamate dehydrogenase [Bordetella pertussis Tohama I]	8291817	19501983	6.81894e-05	0.000274847
NP_882181.1	21	6	6		238000	241000	240000	141000	145000	139000	240000	142000	34434	ABC transporter substrate-binding protein [Bordetella pertussis Tohama I]	8264160	4889628	6.79619e-05	6.89109e-05
NP_882097.1	93	13	13	Deamidation (NQ); Oxidation (M)	657000	653000	642000	699000	678000	701000	651000	693000	12530	hypothetical protein BP3584 [Bordetella pertussis Tohama I]	8157030	8683290	6.70809e-05	0.000122376
NP_878936.1	40	10	10	Deamidation (NQ); Pyro-glu from Q	213000	214000	209000	511000	510000	515000	212000	512000	38226	peptidoglycan-binding protein [Bordetella pertussis Tohama I]	8103912	19571712	6.66441e-05	0.00027583
NP_879610.1	31	17	17	Deamidation (NQ)	109000	98500	102000	235000	194000	218000	103000	216000	77342	polyribonucleotide nucleotidyltransferase [Bordetella pertussis Tohama I]	7966226	16705872	6.55118e-05	0.000235441
NP_880164.1	25	5	5		377000	374000	379000	130000	126000	134000	377000	130000	20709	ribosome recycling factor [Bordetella pertussis Tohama I]	7807293	2692170	6.42048e-05	3.79415e-05
NP_880801.1	42	7	7	Oxidation (M)	455000	457000	460000	31200	31500	30700	457000	31200	16819	exported protein [Bordetella pertussis Tohama I]	7686283	524753	6.32097e-05	7.39549e-06
NP_879616.1	46	9	9	Oxidation (M); Pyro-glu from Q	339000	282000	270000	44100	40400	39000	297000	41200	25818	triosephosphate isomerase [Bordetella pertussis Tohama I]	7667946	1.0637e+06	6.30589e-05	1.49911e-05
NP_882119.1	56	9	9		424000	422000	427000	417000	369000	383000	424000	390000	17723	30S ribosomal protein S7 [Bordetella pertussis Tohama I]	7514552	6911970	6.17974e-05	9.74124e-05
NP_881642.1	20	4	4		166000	178000	189000	87400	92100	90000	177000	89800	42002	S-adenosylmethionine synthetase [Bordetella pertussis Tohama I]	7434354	3.77178e+06	6.11379e-05	5.31568e-05
NP_881168.1	36	13	13		185000	179000	175000	493000	500000	499000	180000	498000	40939	succinyl-CoA ligase subunit beta [Bordetella pertussis Tohama I]	7369020	20387622	6.06006e-05	0.000287329
NP_880725.1	57	20	20	Deamidation (NQ)	179000	152000	187000	722000	731000	716000	175000	723000	40641	beta-ketothiolase [Bordetella pertussis Tohama I]	7112175	29383443	5.84884e-05	0.000414109
NP_880632.1	19	5	5		145000	171000	146000	44300	40000	48300	154000	44200	44363	branched-chain amino acid ABC transporter substrate-binding protein [Bordetella pertussis Tohama I]	6831902	1.96084e+06	5.61835e-05	2.76347e-05
NP_881099.1	62	8	8	Pyro-glu from Q	250000	318000	334000	215000	220000	231000	301000	222000	22298	outer-membrane lipoprotein carrier protein [Bordetella pertussis Tohama I]	6711698	4950156	5.5195e-05	6.9764e-05
NP_879131.1	70	26	26	Deamidation (NQ); Pyro-glu from Q	145000	133000	162000	938000	928000	923000	147000	930000	45559	N-acetylmuramoyl-L-alanine amidase [Bordetella pertussis Tohama I]	6697173	42369870	5.50755e-05	0.000597131
NP_879712.1	30	13	13		84600	94000	102000	308000	290000	267000	93500	288000	71076	peptidase [Bordetella pertussis Tohama I]	6645606	20469888	5.46515e-05	0.000288488
NP_879905.1	19	7	7		120000	133000	142000	107000	100000	93300	131000	100000	50104	2-oxoglutarate dehydrogenase complex subunit dihydrolipoamide dehydrogenase [Bordetella pertussis Tohama I]	6563624	5010400	5.39773e-05	7.0613e-05
NP_879409.1	64	10	10	Deamidation (NQ); Oxidation (M)	377000	382000	383000	1970000	1940000	1930000	381000	1950000	17188	exported protein [Bordetella pertussis Tohama I]	6548628	33516600	5.38539e-05	0.000472359
NP_882130.1	40	7	7	Hydroxylation	438000	398000	425000	362000	363000	380000	421000	368000	15509	50S ribosomal protein L16 [Bordetella pertussis Tohama I]	6529289	5707312	5.36949e-05	8.04348e-05
NP_882158.1	27	6	6		256000	278000	230000	97400	101000	122000	252000	107000	24336	cytochrome C [Bordetella pertussis Tohama I]	6132672	2603952	5.04332e-05	3.66982e-05
NP_881203.1	31	3	3		799000	887000	835000	2250000	2190000	2170000	840000	2200000	7257	50S ribosomal protein L35 [Bordetella pertussis Tohama I]	6095880	15965400	5.01307e-05	0.000225005
NP_880220.1	8	3	3		116000	182000	173000	85600	74500	72200	157000	77400	38557	3-isopropylmalate dehydrogenase [Bordetella pertussis Tohama I]	6053449	2.98431e+06	4.97817e-05	4.20588e-05
NP_880501.1	22	6	6		149000	129000	141000	53300	61900	45000	140000	53400	43094	aromatic amino acid aminotransferase [Bordetella pertussis Tohama I]	6033160	2.30122e+06	4.96149e-05	3.24317e-05
NP_882120.1	15	8	8		85900	78400	70300	218000	214000	210000	78200	214000	77116	elongation factor G [Bordetella pertussis Tohama I]	6.03047e+06	16502824	4.95928e-05	0.000232579
NP_879519.1	45	10	10		175000	168000	172000	376000	376000	367000	172000	373000	34602	exported protein [Bordetella pertussis Tohama I]	5951544	12906546	4.89437e-05	0.000181896
NP_880476.1	26	6	6		201000	199000	208000	80000	76700	96900	203000	84500	29264	2 3 4 5-tetrahydropyridine-2 6-carboxylate N-succinyltransferase [Bordetella pertussis Tohama I]	5940592	2472808	4.88536e-05	3.485e-05
NP_879450.1	45	7	7		266000	160000	205000	179000	240000	140000	210000	186000	28210	2 3-bisphosphoglycerate-dependent phosphoglycerate mutase [Bordetella pertussis Tohama I]	5924100	5247060	4.8718e-05	7.39483e-05
NP_880096.1	6	3	3		64600	76300	58300	11400	13600	3120	66400	9370	88937	autotransporter [Bordetella pertussis Tohama I]	5.90542e+06	833340	4.85644e-05	1.17445e-05
NP_881068.1	48	4	4	Deamidation (NQ); Oxidation (M)	649000	640000	678000	577000	561000	556000	655000	564000	8899	acyl carrier protein [Bordetella pertussis Tohama I]	5828845	5019036	4.79347e-05	7.07347e-05
NP_881610.1	59	9	9	Oxidation (M)	568000	576000	570000	198000	203000	202000	571000	201000	10189	hypothetical protein BP3037 [Bordetella pertussis Tohama I]	5817919	2047989	4.78448e-05	2.88629e-05
NP_880997.1	8	5	5		112000	93200	41200	91600	88800	93100	87100	91200	64856	succinate dehydrogenase flavoprotein subunit [Bordetella pertussis Tohama I]	5.64896e+06	5.91487e+06	4.64553e-05	8.33599e-05
NP_882233.1	13	5	5		98700	115000	130000	83600	92200	75000	114000	83600	48400	bifunctional UDP-N-acetylglucosamine pyrophosphorylase/glucosamine-1-phosphate N-acetyltransferase [Bordetella pertussis Tohama I]	5517600	4046240	4.53751e-05	5.70248e-05
NP_881239.1	40	10	10	Deamidation (NQ); Oxidation (M)	159000	145000	159000	149000	153000	149000	154000	151000	35029	ABC transporter substrate-binding protein [Bordetella pertussis Tohama I]	5394466	5289379	4.43625e-05	7.45447e-05
NP_882141.1	33	5	5		518000	338000	396000	240000	191000	219000	405000	217000	12948	50S ribosomal protein L18 [Bordetella pertussis Tohama I]	5243940	2809716	4.31246e-05	3.95981e-05
NP_881659.1	47	5	5	Oxidation (M)	471000	499000	500000	756000	763000	747000	490000	755000	10682	exported protein [Bordetella pertussis Tohama I]	5234180	8064910	4.30443e-05	0.000113661
NP_879055.1	18	5	5		89400	87100	267000	129000	141000	127000	148000	132000	35055	membrane protein [Bordetella pertussis Tohama I]	5188140	4627260	4.26657e-05	6.52133e-05
NP_880540.1	48	7	7		248000	252000	254000	209000	198000	198000	251000	201000	20245	exported protein [Bordetella pertussis Tohama I]	5081495	4069245	4.17887e-05	5.7349e-05
NP_879384.1	65	7	7		441000	438000	436000	30500	31700	7860	438000	25300	11564	carboxymuconolactone decarboxylase [Bordetella pertussis Tohama I]	5065032	292569	4.16533e-05	4.12326e-06
NP_881167.1	34	9	9		148000	141000	196000	279000	272000	268000	162000	273000	30682	succinyl-CoA ligase subunit alpha [Bordetella pertussis Tohama I]	4970484	8376186	4.08758e-05	0.000118048
NP_878955.1	24	4	4		237000	247000	248000	97300	107000	102000	244000	102000	19999	exported protein [Bordetella pertussis Tohama I]	4879756	2039898	4.01296e-05	2.87489e-05
NP_880458.1	49	14	14		102000	104000	118000	354000	358000	350000	108000	354000	44042	peptidoglycan-binding protein [Bordetella pertussis Tohama I]	4756536	15590868	3.91163e-05	0.000219727
NP_881926.1	16	4	4		144000	147000	131000	42300	70900	37500	141000	50200	33724	branched-chain amino acid aminotransferase [Bordetella pertussis Tohama I]	4755084	1.69294e+06	3.91044e-05	2.38592e-05
NP_880990.1	19	5	4		134000	138000	128000	92600	91600	96500	133000	93500	34702	C4-dicarboxylate ABC transporter substrate-binding protein [Bordetella pertussis Tohama I]	4615366	3244637	3.79554e-05	4.57276e-05
NP_880521.1	35	4	4	Deamidation (NQ)	329000	345000	339000	201000	200000	192000	337000	197000	13549	aspartate 1-decarboxylase [Bordetella pertussis Tohama I]	4566013	2669153	3.75495e-05	3.76171e-05
NP_881446.1	26	9	9		106000	103000	109000	91400	93000	89900	106000	91400	43031	aromatic amino acid aminotransferase [Bordetella pertussis Tohama I]	4561286	3.93303e+06	3.75106e-05	5.54294e-05
NP_881303.1	12	8	8		80400	67800	92800	207000	206000	194000	80300	202000	55716	ABC transporter substrate-binding protein [Bordetella pertussis Tohama I]	4.47399e+06	11254632	3.67928e-05	0.000158615
NP_882152.1	27	4	4	Oxidation (M)	316000	297000	288000	772000	765000	756000	301000	765000	14790	50S ribosomal protein L17 [Bordetella pertussis Tohama I]	4451790	11314350	3.66102e-05	0.000159456
NP_881374.1	43	8	8	Deamidation (NQ); Pyro-glu from Q	168000	171000	170000	248000	253000	253000	169000	252000	26112	short-chain dehydrogenase [Bordetella pertussis Tohama I]	4412928	6580224	3.62906e-05	9.2737e-05
NP_880346.1	46	7	7		243000	232000	238000	401000	394000	429000	238000	408000	18524	DNA-binding protein [Bordetella pertussis Tohama I]	4408712	7557792	3.62559e-05	0.000106514
NP_882237.1	45	7	7		200000	189000	206000	255000	246000	253000	198000	251000	21346	SCO1/SenC family protein [Bordetella pertussis Tohama I]	4226508	5357846	3.47575e-05	7.55097e-05
NP_882305.1	21	6	6		99400	97600	96600	26600	29300	27400	97900	27800	42685	bifunctional ornithine acetyltransferase/N-acetylglutamate synthase [Bordetella pertussis Tohama I]	4.17886e+06	1186643	3.43657e-05	1.67237e-05
NP_881557.1	38	8	8	Deamidation (NQ); Oxidation (M)	35300	56600	550000	1100000	1110000	1090000	214000	1100000	19490	lipoprotein [Bordetella pertussis Tohama I]	4170860	21439000	3.42999e-05	0.000302146
NP_880189.1	19	4	4		136000	135000	140000	29200	22400	5960	137000	19200	29662	3-hydroxyisobutyrate dehydrogenase [Bordetella pertussis Tohama I]	4063694	569510	3.34186e-05	8.02627e-06
NP_882122.1	62	7	7		332000	338000	340000	570000	379000	364000	337000	421000	11807	30S ribosomal protein S10 [Bordetella pertussis Tohama I]	3978959	4970747	3.27218e-05	7.00542e-05
NP_881594.1	11	4	4		86900	92800	88600	27700	33300	25100	89400	28700	44160	cell division protein FtsA [Bordetella pertussis Tohama I]	3947904	1267392	3.24664e-05	1.78617e-05
NP_881117.1	55	6	6		325000	315000	299000	382000	379000	384000	313000	382000	12459	cytochrome [Bordetella pertussis Tohama I]	3899667	4759338	3.20697e-05	6.70747e-05
NP_879984.1	17	4	3		149000	146000	106000	69800	61300	94200	134000	75100	28873	exported protein [Bordetella pertussis Tohama I]	3868982	2.16836e+06	3.18173e-05	3.05594e-05
NP_882053.1	10	3	3		112000	110000	108000	46600	49600	49200	110000	48500	35134	ornithine carbamoyltransferase [Bordetella pertussis Tohama I]	3864740	1703999	3.17825e-05	2.40149e-05
NP_880163.1	19	3	3		108000	113000	226000	211000	221000	212000	149000	214000	25553	uridylate kinase [Bordetella pertussis Tohama I]	3807397	5468342	3.13109e-05	7.70669e-05
NP_882067.1	32	6	6	Deamidation (NQ)	134000	137000	140000	245000	243000	246000	137000	245000	27739	osmolarity response regulator [Bordetella pertussis Tohama I]	3800243	6796055	3.1252e-05	9.57787e-05
NP_881996.1	12	4	4		99900	95200	98300	75300	69900	74800	97800	73300	38727	signal recognition particle receptor FtsY [Bordetella pertussis Tohama I]	3.7875e+06	2.83869e+06	3.11473e-05	4.00065e-05
NP_878929.1	59	11	11		157000	151000	159000	409000	394000	397000	156000	400000	23980	50S ribosomal protein L1 [Bordetella pertussis Tohama I]	3740880	9592000	3.07639e-05	0.000135183
NP_881631.1	55	34	34	Oxidation (M); Pyro-glu from Q	45000	51900	50400	1850000	1470000	1450000	49100	1590000	76003	transglycosylase [Bordetella pertussis Tohama I]	3.73175e+06	120844770	3.06888e-05	0.0017031
NP_879318.1	13	3	3		98200	94200	100000	61700	83000	60800	97500	68500	37940	exported protein [Bordetella pertussis Tohama I]	3699150	2598890	3.04207e-05	3.66269e-05
NP_881041.1	65	6	6	Deamidation (NQ)	261000	261000	263000	187000	179000	190000	261000	185000	13687	hypothetical protein BP2411 [Bordetella pertussis Tohama I]	3572307	2532095	2.93776e-05	3.56855e-05
NP_881665.1	81	32	32	Deamidation (NQ); Oxidation (M); Pyro-glu from Q	126000	143000	129000	2760000	2730000	5690000	133000	3730000	26452	molybdate ABC transporter substrate-binding protein ModA [Bordetella pertussis Tohama I]	3518116	98665960	2.89319e-05	0.00139053
NP_880341.1	89	7	7		256000	278000	257000	413000	433000	417000	264000	421000	13303	translational inhibitor [Bordetella pertussis Tohama I]	3511992	5600563	2.88816e-05	7.89303e-05
NP_880018.1	15	5	5		72200	61900	60100	100000	87400	336000	63800	184000	54954	transcription elongation factor NusA [Bordetella pertussis Tohama I]	3.50607e+06	10111536	2.88328e-05	0.000142505
NP_880450.1	63	5	5	Deamidation (NQ); Pyro-glu from Q	292000	327000	301000	2550000	2580000	2490000	307000	2540000	11371	exported protein [Bordetella pertussis Tohama I]	3490897	28882340	2.87081e-05	0.000407047
NP_882004.1	32	3	3	Deamidation (NQ)	188000	188000	169000	57400	53300	62600	182000	57700	18433	6 7-dimethyl-8-ribityllumazine synthase [Bordetella pertussis Tohama I]	3354806	1.06358e+06	2.75889e-05	1.49894e-05
NP_882148.1	47	6	6		234000	245000	249000	516000	554000	568000	242000	546000	13513	30S ribosomal protein S13 [Bordetella pertussis Tohama I]	3270146	7378098	2.68927e-05	0.000103982
NP_879528.1	35	4	4		198000	190000	184000	51900	54300	42800	191000	49700	16250	nitrogen regulatory IIA protein [Bordetella pertussis Tohama I]	3103750	807625	2.55243e-05	1.13821e-05
NP_879760.1	14	4	4		67500	76000	78500	682000	670000	656000	74000	669000	41048	membrane-bound lytic murein transglycosylase B [Bordetella pertussis Tohama I]	3037552	27461112	2.49799e-05	0.000387017
NP_880296.1	18	4	4		63100	62200	66500	63400	66400	63800	63900	64600	47341	exported protein [Bordetella pertussis Tohama I]	3.02509e+06	3.05823e+06	2.48774e-05	4.31005e-05
NP_880415.1	33	3	3	Deamidation (NQ)	159000	200000	152000	361000	316000	375000	170000	351000	17630	exported protein [Bordetella pertussis Tohama I]	2997100	6188130	2.46472e-05	8.72111e-05
NP_881544.1	17	4	4		133000	120000	127000	0	0	0	126000	0	23365	hypothetical protein BP2965 [Bordetella pertussis Tohama I]	2943990	0	2.42105e-05	0
NP_880034.1	34	5	5	Oxidation (M)	197000	177000	192000	231000	228000	224000	189000	228000	15239	thioredoxin 1 [Bordetella pertussis Tohama I]	2880171	3474492	2.36857e-05	4.8967e-05
NP_879837.1	27	4	4		126000	122000	128000	83900	73900	76900	125000	78200	22913	uracil phosphoribosyltransferase [Bordetella pertussis Tohama I]	2864125	1.7918e+06	2.35537e-05	2.52523e-05
NP_880073.1	31	5	5		148000	149000	145000	210000	203000	205000	147000	206000	19377	bacterioferritin comigratory protein [Bordetella pertussis Tohama I]	2848419	3991662	2.34245e-05	5.62556e-05
NP_881159.1	26	4	4	Deamidation (NQ)	108000	112000	118000	131000	120000	125000	113000	125000	24889	hypothetical protein BP2532 [Bordetella pertussis Tohama I]	2812457	3111125	2.31288e-05	4.3846e-05
NP_880731.1	28	4	4	Pyro-glu from Q	273000	105000	97000	592000	193000	183000	158000	323000	17422	superoxide dismutase [Bordetella pertussis Tohama I]	2752676	5627306	2.26372e-05	7.93072e-05
NP_879310.1	33	7	7		84200	91500	72900	298000	291000	278000	82800	289000	33148	exported protein [Bordetella pertussis Tohama I]	2.74465e+06	9579772	2.25712e-05	0.00013501
NP_878931.1	64	7	7	Oxidation (M); Methyl ester	219000	205000	217000	339000	348000	338000	214000	342000	12796	50S ribosomal protein L7/L12 [Bordetella pertussis Tohama I]	2738344	4376232	2.25193e-05	6.16755e-05
NP_881634.1	26	6	6	Pyro-glu from Q	77700	86600	57700	238000	171000	224000	72400	216000	37601	aminohydrolase [Bordetella pertussis Tohama I]	2.72231e+06	8121816	2.23875e-05	0.000114463
NP_881531.1	22	8	7		64000	53700	62700	213000	171000	197000	60100	193000	44811	serine hydroxymethyltransferase [Bordetella pertussis Tohama I]	2.69314e+06	8648523	2.21476e-05	0.000121886
NP_881394.1	44	4	4		249000	254000	246000	278000	276000	267000	250000	274000	10711	30S ribosomal protein S18 [Bordetella pertussis Tohama I]	2677750	2934814	2.2021e-05	4.13612e-05
NP_879016.1	55	10	10	Deamidation (NQ); Pyro-glu from Q	110000	110000	111000	365000	392000	390000	111000	382000	23542	exported protein [Bordetella pertussis Tohama I]	2613162	8993044	2.14899e-05	0.000126742
NP_881118.1	46	3	3		209000	244000	205000	195000	181000	172000	219000	183000	11500	cytochrome [Bordetella pertussis Tohama I]	2518500	2104500	2.07114e-05	2.96593e-05
NP_881128.1	59	8	8	Deamidation (NQ)	183000	85200	110000	230000	235000	310000	128000	252000	19625	heat shock protein GrpE [Bordetella pertussis Tohama I]	2512000	4945500	2.06579e-05	6.96983e-05
NP_881342.1	47	4	4		247000	246000	249000	24200	14000	18100	247000	18800	10067	hypothetical protein BP2735 [Bordetella pertussis Tohama I]	2486549	189260	2.04486e-05	2.66729e-06
NP_881384.1	13	4	4		56900	49000	53200	72000	85500	75000	53000	77500	46396	homoserine dehydrogenase [Bordetella pertussis Tohama I]	2458988	3595690	2.0222e-05	5.06751e-05
NP_879841.1	34	9	9	Deamidation (NQ)	93100	105000	91000	611000	576000	584000	96200	590000	25549	membrane protein [Bordetella pertussis Tohama I]	2.45781e+06	15073910	2.02123e-05	0.000212441
NP_881402.1	22	6	6	Pyro-glu from Q	66800	72200	67600	255000	255000	257000	68900	256000	34207	exported protein [Bordetella pertussis Tohama I]	2.35686e+06	8756992	1.93821e-05	0.000123415
NP_879904.1	41	11	11	Deamidation (NQ)	17100	107000	30300	522000	506000	524000	55800	517000	41825	2-oxoglutarate dehydrogenase complex subunit dihydrolipoamide succinyltransferase [Bordetella pertussis Tohama I]	2333835	21623525	1.91928e-05	0.000304747
NP_880974.1	23	3	3		226000	212000	218000	31100	27200	30300	219000	29500	10568	Fe(2+)-trafficking protein [Bordetella pertussis Tohama I]	2314392	311756	1.90329e-05	4.39367e-06
NP_880267.1	59	14	14	Deamidation (NQ)	90700	68800	82800	238000	340000	297000	80800	291000	28391	amino acid-binding periplasmic protein [Bordetella pertussis Tohama I]	2.29399e+06	8261781	1.88651e-05	0.000116436
NP_880261.1	58	4	4		141000	136000	132000	33300	37500	41200	137000	37400	16494	N5-carboxyaminoimidazole ribonucleotide mutase [Bordetella pertussis Tohama I]	2259678	616876	1.85829e-05	8.6938e-06
NP_880994.1	20	8	8		52000	47700	32900	270000	261000	253000	44200	262000	48463	citrate synthase [Bordetella pertussis Tohama I]	2.14206e+06	12697306	1.76157e-05	0.000178947
NP_882139.1	34	4	4		151000	139000	148000	126000	122000	113000	146000	119000	14261	30S ribosomal protein S8 [Bordetella pertussis Tohama I]	2082106	1697059	1.71226e-05	2.39171e-05
NP_880256.1	12	3	3		51600	59200	91000	11300	15200	10500	64300	12300	32365	phosphoribosylaminoimidazole-succinocarboxamide synthase [Bordetella pertussis Tohama I]	2.08107e+06	398090	1.71141e-05	5.61039e-06
NP_880841.1	55	4	4	Deamidation (NQ)	257000	284000	150000	42700	34800	43000	230000	40100	8813	RNA-binding protein Hfq [Bordetella pertussis Tohama I]	2026990	353401	1.66694e-05	4.98059e-06
NP_882065.1	51	10	10		67200	122000	130000	33600	34100	17700	106000	28400	18384	alkyl hydroperoxide reductase [Bordetella pertussis Tohama I]	1948704	522106	1.60256e-05	7.35818e-06
NP_881978.1	23	6	6		33500	51900	55800	169000	151000	147000	50900	155000	34132	lipoprotein [Bordetella pertussis Tohama I]	1.73732e+06	5290460	1.42872e-05	7.456e-05
NP_878927.1	24	4	4		77600	87200	89900	251000	239000	239000	84900	243000	20205	transcription termination/antitermination protein NusG [Bordetella pertussis Tohama I]	1.7154e+06	4909815	1.4107e-05	6.91954e-05
NP_880545.1	32	3	3	Pyro-glu from Q	104000	105000	107000	43300	24200	23300	105000	30200	15972	hypothetical protein BP1843 [Bordetella pertussis Tohama I]	1677060	482354	1.37916e-05	6.79796e-06
NP_881994.1	18	4	4		78600	86900	92900	80700	47300	43200	86100	57100	19184	phosphopantetheine adenylyltransferase [Bordetella pertussis Tohama I]	1.65174e+06	1.09541e+06	1.35834e-05	1.54379e-05
NP_880481.1	66	4	4	Deamidation (NQ)	220000	249000	198000	255000	260000	247000	223000	254000	7348	cold shock protein CspA [Bordetella pertussis Tohama I]	1638604	1866392	1.34754e-05	2.63036e-05
NP_882150.1	29	7	7	Deamidation (NQ)	79800	58800	71000	207000	187000	198000	69900	197000	23366	30S ribosomal protein S4 [Bordetella pertussis Tohama I]	1.63328e+06	4603102	1.34316e-05	6.48728e-05
NP_879762.1	53	10	10	2-amino-3-oxo-butanoic_acid	62500	58800	58500	332000	327000	324000	60000	328000	26819	electron transfer flavoprotein subunit beta [Bordetella pertussis Tohama I]	1609140	8796632	1.32331e-05	0.000123973
NP_880552.1	66	17	17	Deamidation (NQ); Pyro-glu from Q	68400	55800	38700	1250000	1290000	1290000	54300	1280000	29389	exported protein [Bordetella pertussis Tohama I]	1.59582e+06	37617920	1.31236e-05	0.00053016
NP_880254.1	15	4	4		43200	47000	32800	129000	127000	128000	40700	128000	38416	fructose-1 6-bisphosphate aldolase [Bordetella pertussis Tohama I]	1.56353e+06	4917248	1.2858e-05	6.93002e-05
NP_879218.1	23	4	4		56100	50100	49900	31000	30200	32300	52000	31200	29505	hemin binding protein [Bordetella pertussis Tohama I]	1534260	920556	1.26173e-05	1.29737e-05
NP_881805.1	15	3	3		56000	52700	51500	0	0	0	53400	0	28562	indole-3-glycerol phosphate synthase [Bordetella pertussis Tohama I]	1.52521e+06	0	1.25429e-05	0
NP_881247.1	12	4	4		21100	29700	33400	69800	67600	64600	28100	67300	51766	inosine-5'-monophosphate dehydrogenase [Bordetella pertussis Tohama I]	1.45462e+06	3.48385e+06	1.19624e-05	4.90989e-05
NP_879763.1	50	11	11		35900	46200	49600	409000	392000	375000	43900	392000	31019	electron transfer flavoprotein subunit alpha [Bordetella pertussis Tohama I]	1.36173e+06	12159448	1.11985e-05	0.000171367
NP_881134.1	25	3	3		79500	86500	87300	120000	120000	122000	84400	121000	15728	ferric ion uptake regulator [Bordetella pertussis Tohama I]	1.32744e+06	1903088	1.09165e-05	2.68208e-05
NP_880452.1	53	4	4		188000	143000	178000	235000	323000	312000	170000	290000	7580	hypothetical protein BP1738 [Bordetella pertussis Tohama I]	1288600	2198200	1.05971e-05	3.09799e-05
NP_882125.1	62	6	6		114000	115000	115000	368000	349000	375000	114000	364000	11159	50S ribosomal protein L23 [Bordetella pertussis Tohama I]	1272126	4061876	1.04616e-05	5.72452e-05
NP_881498.1	22	4	4		78200	69600	64200	130000	142000	141000	70700	138000	17844	nucleotide-binding protein [Bordetella pertussis Tohama I]	1.26157e+06	2462472	1.03748e-05	3.47043e-05
NP_881859.1	55	13	13	Deamidation (NQ)	37800	34400	18700	568000	532000	534000	30300	545000	40917	binding-protein-dependent transport protein [Bordetella pertussis Tohama I]	1.23979e+06	22299765	1.01956e-05	0.000314277
NP_881075.1	26	3	3		54500	50300	59600	0	0	0	54800	0	21107	Maf-like protein [Bordetella pertussis Tohama I]	1.15666e+06	0	9.51205e-06	0
NP_880477.1	56	3	3	Deamidation (NQ)	59900	110000	98500	381000	359000	364000	89400	368000	11374	exported protein [Bordetella pertussis Tohama I]	1.01684e+06	4185632	8.36215e-06	5.89893e-05
NP_879966.1	51	5	5	Pyro-glu from Q	78600	82600	97400	1280000	1250000	1220000	86200	1250000	11496	exported protein [Bordetella pertussis Tohama I]	990955	14370000	8.14932e-06	0.000202521
NP_879765.1	26	6	6		50900	37500	20300	206000	212000	208000	38300	209000	23777	antioxidant protein [Bordetella pertussis Tohama I]	910659	4969393	7.48898e-06	7.00351e-05
NP_882020.1	26	7	6		19800	4190	57500	147000	142000	142000	27100	144000	33441	exported protein [Bordetella pertussis Tohama I]	906251	4815504	7.45273e-06	6.78663e-05
NP_879772.1	46	4	3		55800	50600	73600	122000	74000	116000	60000	104000	13946	50S ribosomal protein L19 [Bordetella pertussis Tohama I]	836760	1450384	6.88126e-06	2.04407e-05
NP_880202.1	56	14	14		16800	26300	33200	930000	909000	901000	25300	913000	29582	lipoprotein [Bordetella pertussis Tohama I]	748425	27008366	6.15482e-06	0.000380637
NP_880329.1	70	37	37	Deamidation (NQ); Oxidation (M); Pyro-glu from Q; Sulfation; Phosphoadenosine	14100	9920	18700	1850000	1870000	1880000	14200	1860000	51984	glutamine synthetase [Bordetella pertussis Tohama I]	738173	96690240	6.07051e-06	0.00136268
NP_881160.1	26	3	3		29400	44700	31700	160000	158000	157000	35300	159000	20042	inorganic pyrophosphatase [Bordetella pertussis Tohama I]	707483	3186678	5.81812e-06	4.49108e-05
NP_879558.1	20	4	4		39300	31000	28100	128000	149000	136000	32800	138000	21186	exported protein [Bordetella pertussis Tohama I]	694901	2923668	5.71465e-06	4.12041e-05
NP_882142.1	46	7	7	Deamidation (NQ)	31000	36400	46200	342000	166000	329000	37900	279000	18114	30S ribosomal protein S5 [Bordetella pertussis Tohama I]	686521	5053806	5.64574e-06	7.12247e-05
NP_879686.1	54	11	11	Deamidation (NQ)	37600	13600	33200	819000	811000	808000	28100	813000	24384	lipoprotein [Bordetella pertussis Tohama I]	685190	19824192	5.6348e-06	0.000279388
NP_878930.1	34	6	6		37000	37500	35100	87100	126000	103000	36600	103000	18486	50S ribosomal protein L10 [Bordetella pertussis Tohama I]	676588	1904058	5.56405e-06	2.68344e-05
NP_879018.1	39	4	4		40000	42500	56300	98400	103000	114000	46300	105000	13903	hypothetical protein BP0116 [Bordetella pertussis Tohama I]	643709	1459815	5.29367e-06	2.05736e-05
NP_881769.1	31	4	4	Pyro-glu from Q	22100	20000	38600	64500	71300	61200	26900	65600	23412	membrane protein [Bordetella pertussis Tohama I]	629783	1.53583e+06	5.17914e-06	2.16449e-05
NP_880675.1	32	6	6		21100	24500	24700	176000	183000	176000	23400	178000	25408	lipoprotein [Bordetella pertussis Tohama I]	594547	4522624	4.88938e-06	6.37386e-05
NP_880570.1	17	3	3		21600	34800	20500	0	0	0	25600	0	22952	virulence factors transcription regulator BvgA [Bordetella pertussis Tohama I]	587571	0	4.83201e-06	0
NP_881470.1	67	13	13	Deamidation (NQ); Oxidation (M)	26700	30500	0	373000	369000	343000	21400	362000	26673	lipoprotein [Bordetella pertussis Tohama I]	570802	9655626	4.6941e-06	0.000136079
NP_881497.1	48	8	8	Deamidation (NQ); Oxidation (M); Pyro-glu from Q	34300	33600	40600	585000	551000	559000	36200	565000	12961	exported protein [Bordetella pertussis Tohama I]	469188	7322965	3.85846e-06	0.000103205
NP_879611.1	30	6	6		15300	18600	14900	194000	184000	192000	16500	190000	25988	lipoprotein [Bordetella pertussis Tohama I]	428802	4937720	3.52634e-06	6.95887e-05
NP_881202.1	34	5	5		41600	33600	20200	288000	282000	288000	31800	286000	13298	50S ribosomal protein L20 [Bordetella pertussis Tohama I]	422876	3803228	3.47761e-06	5.36e-05
NP_881765.1	13	3	3		16000	0	0	44800	48000	52100	5340	48300	51620	membrane-bound lytic murein transglycosylase D [Bordetella pertussis Tohama I]	275651	2493246	2.26687e-06	3.5138e-05
NP_881396.1	34	3	3		16700	14000	10600	92300	108000	123000	13800	108000	14220	30S ribosomal protein S6 [Bordetella pertussis Tohama I]	196236	1535760	1.61379e-06	2.16439e-05
NP_879064.1	40	8	8	Deamidation (NQ)	0	0	19700	618000	608000	637000	6570	621000	23995	exported protein [Bordetella pertussis Tohama I]	157647	14900895	1.29644e-06	0.000210003
NP_881572.1	27	3	3		5840	5350	2480	73900	74400	68800	4560	72300	15521	acetyl-CoA carboxylase biotin carboxyl carrier protein subunit [Bordetella pertussis Tohama I]	70775.8	1.12217e+06	5.82038e-07	1.5815e-05
NP_881967.1	71	13	13	Deamidation (NQ); Pyro-glu from Q; Acetylation (Protein N-term)	0	10600	0	967000	964000	995000	3520	975000	19831	hypothetical protein BP3441 [Bordetella pertussis Tohama I]	69805.1	19335225	5.74056e-07	0.000272497
NP_880356.1	78	26	26	Deamidation (NQ); Oxidation (M); Replacement of 2 protons by calcium	0	0	0	1070000	1040000	1040000	0	1050000	38639	capsular polysaccharide export protein [Bordetella pertussis Tohama I]	0	40570950	0	0.000571778
NP_879798.1	33	7	7		0	0	0	267000	268000	280000	0	272000	32574	phosphate acetyltransferase [Bordetella pertussis Tohama I]	0	8860128	0	0.000124868
NP_881532.1	24	4	4		0	0	0	161000	158000	176000	0	165000	23881	hypothetical protein BP2953 [Bordetella pertussis Tohama I]	0	3940365	0	5.55327e-05
NP_880685.1	24	5	5		0	0	0	91000	88400	99300	0	92900	23176	lipoprotein [Bordetella pertussis Tohama I]	0	2.15305e+06	0	3.03436e-05
NP_879766.1	26	7	7	Pyro-glu from Q	0	0	0	145000	148000	140000	0	145000	37914	sulfate-binding protein [Bordetella pertussis Tohama I]	0	5497530	0	7.74783e-05
NP_882207.1	17	4	3		0	0	0	19600	19700	18900	0	19400	37593	nitrate/sulfonate/bicarbonate ABC transporter substrate-binding protein [Bordetella pertussis Tohama I]	0	729304	0	1.02783e-05
NP_880222.1	12	3	3		0	0	0	211000	201000	229000	0	214000	51655	membrane protein [Bordetella pertussis Tohama I]	0	11054170	0	0.00015579
															1.216e+11	7.09558e+10

## Sheet: Merge replicates
Accession	Description	PSORTb	DOLOP	R1 % of total BVG+	R1 % of total BVG-	Fold change Bvg+ vs. Bvg- Replicate 1	R2 % of total BVG+	R2 % of total BVG-	Fold change Bvg+ vs. Bvg- Replicate 2	R3 % of total BVG+	R3 % of total BVG-	Fold change Bvg+ vs. Bvg- Replicate 3
NP_880572.1	chaperone protein FimB/FhaD [Bordetella pertussis Tohama I]	Periplasmic		0.0007441	0	Bvg+ only	0.000695263	1.02854e-05	67.5971	0.000347843	0	Bvg+ only
NP_882282.1	pertussis toxin subunit 1 [Bordetella pertussis Tohama I]	Extracellular		0.00160084	0	Bvg+ only	0.00144975	0	Bvg+ only	0.000389465	0	Bvg+ only
NP_880574.1	fimbrial adhesin [Bordetella pertussis Tohama I]	Extracellular		0.000564625	0	Bvg+ only	0.000300084	0	Bvg+ only	0.000310366	0	Bvg+ only
NP_881933.1	outer membrane porin protein OmpQ [Bordetella pertussis Tohama I]	Outer Membrane		0.000951074	0	Bvg+ only	0.000722502	0	Bvg+ only	0.00180259	3.14986e-06	572.278
NP_880573.1	outer membrane usher protein FimC [Bordetella pertussis Tohama I]	Outer Membrane		0.000842342	0	Bvg+ only	0.000597383	0	Bvg+ only	0.00123623	2.07911e-05	59.4598
NP_882283.1	pertussis toxin subunit 2 [Bordetella pertussis Tohama I]	Unknown		0.00285175	0	Bvg+ only	0.00227155	0	Bvg+ only	0.00156014	0	Bvg+ only
NP_882284.1	pertussis toxin subunit 4 [Bordetella pertussis Tohama I]	Unknown		0.00179501	0	Bvg+ only	0.00107571	0	Bvg+ only	0.000930601	0	Bvg+ only
NP_882286.1	pertussis toxin subunit 3 [Bordetella pertussis Tohama I]	Unknown		0.00122033	0	Bvg+ only	0.00106293	0	Bvg+ only	0.000406878	0	Bvg+ only
NP_879898.1	serotype 2 fimbrial subunit [Bordetella pertussis Tohama I]	Extracellular		0.0365196	1.03731e-05	3520.62	0.0241306	0	Bvg+ only	0.0694762	0	Bvg+ only
NP_879974.1	tracheal colonization factor [Bordetella pertussis Tohama I]	Outer Membrane		0.0425829	2.43778e-05	1746.79	0.0328463	0	Bvg+ only	0.0954068	0	Bvg+ only
NP_880575.1	filamentous hemagglutinin transporter protein FhaC [Bordetella pertussis Tohama I]	Outer Membrane		0.00714738	4.21535e-06	1695.56	0.0059926	0.00144563	4.14533	0.00752578	3.83284e-06	1963.5
NP_879104.1	autotransporter subtilisin-like protease [Bordetella pertussis Tohama I]	Outer Membrane		0.0628087	3.95613e-05	1587.63	0.0671432	0	Bvg+ only	0.00475295	4.03054e-05	117.924
NP_880571.1	filamentous hemagglutinin/adhesin [Bordetella pertussis Tohama I]	Outer Membrane		0.179486	0.000188966	949.832	0.153276	0	Bvg+ only	0.0142657	0	Bvg+ only
NP_880953.1	autotransporter [Bordetella pertussis Tohama I]	Outer Membrane		0.0504459	6.63841e-05	759.909	0.0439161	0	Bvg+ only	0.0353467	3.35637e-06	10531.2
NP_879839.1	pertactin autotransporter [Bordetella pertussis Tohama I]	Outer Membrane		0.0544075	9.54916e-05	569.762	0.114784	0	Bvg+ only	0.106826	8.35016e-06	12793.2
NP_882013.1	BrkA autotransporter [Bordetella pertussis Tohama I]	Outer Membrane		0.129572	0.000753553	171.948	0.106887	0	Bvg+ only	0.192132	5.04095e-05	3811.42
NP_879384.1	carboxymuconolactone decarboxylase [Bordetella pertussis Tohama I]	Unknown		4.64595e-05	3.37553e-07	137.636				4.16533e-05	4.12326e-06	10.102
NP_879023.1	glycerol-3-phosphate ABC transporter substrate-binding protein [Bordetella pertussis Tohama I]	Periplasmic		0.00173557	1.65717e-05	104.731	0.00117792	3.42406e-06	344.013	0.000279578	7.30979e-05	3.8247
NP_879666.1	TonB-dependent receptor BfrD [Bordetella pertussis Tohama I]	Outer Membrane		0.0154655	0.000173358	89.2115	0.0142094	0	Bvg+ only	0.0247561	0	Bvg+ only
NP_881287.1	fimbrial protein [Bordetella pertussis Tohama I]	Extracellular		0.000147152	2.31175e-06	63.6539				0.000183557	0	Bvg+ only
NP_879334.1	sulfite oxidase subunit YedY [Bordetella pertussis Tohama I]	Unknown		0.000326874	1.72916e-05	18.9037				0.000160714	1.02529e-05	15.6749
NP_880801.1	exported protein [Bordetella pertussis Tohama I]	Unknown		0.000167918	1.11106e-05	15.1133				6.32097e-05	7.39549e-06	8.54705
NP_881275.1	ABC transporter substrate-binding protein [Bordetella pertussis Tohama I]	Periplasmic		0.000903727	7.09352e-05	12.7402	0.000689302	0.000160856	4.28521	0.000495967	2.02213e-05	24.527
NP_879378.1	autotransporter [Bordetella pertussis Tohama I]	Outer Membrane		0.0041563	0.000485314	8.56413	0.00307838	0	Bvg+ only	0.0021449	0.000169967	12.6195
NP_880302.1	serotype 3 fimbrial subunit [Bordetella pertussis Tohama I]	Extracellular		0.000174142	2.03629e-05	8.55193				0.000335293	5.6846e-05	5.89827
NP_879314.1	heme receptor [Bordetella pertussis Tohama I]	Outer Membrane		0.000583228	7.14035e-05	8.16805				0.000966427	0	Bvg+ only
NP_882088.1	exported protein [Bordetella pertussis Tohama I]	Unknown		0.000833234	0.000111023	7.50508	0.000187	0	Bvg+ only	0.000845254	0.000158853	5.32098
NP_881280.1	adhesin [Bordetella pertussis Tohama I]	Outer Membrane		0.00153522	0.000243706	6.29948
NP_880296.1	exported protein [Bordetella pertussis Tohama I]	Outer Membrane		0.000161724	2.57274e-05	6.28608				2.48774e-05	4.31005e-05	0.577196
NP_880879.1	type III secretion protein [Bordetella pertussis Tohama I]	Outer Membrane		0.000512199	9.29968e-05	5.5077	0.000369354	0	Bvg+ only	0.000204269	1.47348e-05	13.863
NP_881028.1	peptide ABC transporter substrate-binding protein [Bordetella pertussis Tohama I]	Periplasmic		0.00117663	0.000232459	5.06167	0.0124325	0	Bvg+ only	0.000122701	0.00016806	0.730103
NP_879893.1	outer membrane ligand binding protein [Bordetella pertussis Tohama I]	Outer Membrane		0.0155785	0.00328144	4.74747	0.0527423	0.0115797	4.55473	0.0905978	0.00166282	54.4844
NP_881830.1	ATP synthase subunit beta [Bordetella pertussis Tohama I]	Cytoplasmic		0.000698997	0.000166082	4.20876	0.00044883	7.36449e-06	60.9452	0.000152507	0.000366044	0.416637
NP_882357.1	peptide ABC transporter substrate-binding protein [Bordetella pertussis Tohama I]	Periplasmic		0.000444417	0.000106601	4.16896				0.00031563	0.000130982	2.40972
NP_879899.1	NADP-dependent malic enzyme [Bordetella pertussis Tohama I]	Cytoplasmic		0.00219772	0.000570455	3.85258	0.00130782	0	Bvg+ only	0.000335698	0.000514986	0.651859
NP_881828.1	ATP synthase subunit alpha [Bordetella pertussis Tohama I]	Cytoplasmic		0.000823485	0.000222059	3.70841	0.000423475	4.54193e-05	9.32369	0.000349019	0.000491795	0.709685
NP_882081.1	exported protein [Bordetella pertussis Tohama I]	Periplasmic		0.000803162	0.000249599	3.21781	0.000554661	9.46469e-05	5.86032	0.000634086	0.000260002	2.43878
NP_880267.1	amino acid-binding periplasmic protein [Bordetella pertussis Tohama I]	Periplasmic		0.000603103	0.000188475	3.19991				1.88651e-05	0.000116436	0.162022
NP_882074.1	peptidyl-prolyl cis-trans isomerase [Bordetella pertussis Tohama I]	Periplasmic		0.0229944	0.00739895	3.10779	0.0209029	0.0361561	0.578129	0.0190791	0.00262879	7.25774
NP_879842.1	membrane protein [Bordetella pertussis Tohama I]	Unknown		0.000612941	0.00019974	3.0687	0.000460484	0.000186396	2.47046	0.000220954	0.000533711	0.413995
NP_879905.1	2-oxoglutarate dehydrogenase complex subunit dihydrolipoamide dehydrogenase [Bordetella pertussis Tohama I]	Cytoplasmic		0.000270004	0.000101416	2.66235				5.39773e-05	7.0613e-05	0.76441
NP_879068.1	lipoprotein [Bordetella pertussis Tohama I]	Unknown	Lipoprotein	0.00361369	0.00144422	2.50217	0.00538944	0.000418227	12.8864	0.000336897	0.000437024	0.770887
NP_881413.1	hypothetical protein BP2815 [Bordetella pertussis Tohama I]	Unknown		0.000436881	0.000177551	2.4606				9.46719e-05	0.000115398	0.820393
NP_881493.1	DNA-binding protein [Bordetella pertussis Tohama I]	Unknown		0.00117596	0.000493202	2.38434	0.00410263	5.81415e-05	70.5629	0.00124638	0.000573441	2.17351
NP_879904.1	2-oxoglutarate dehydrogenase complex subunit dihydrolipoamide succinyltransferase [Bordetella pertussis Tohama I]	Cytoplasmic		0.00124769	0.000540342	2.30908	0.00109709	0.000475461	2.30742	1.91928e-05	0.000304747	0.0629794
NP_881639.1	adenosylhomocysteinase [Bordetella pertussis Tohama I]	Cytoplasmic		0.00332886	0.00151719	2.19409	0.00379779	0.00200225	1.89676	0.000501025	0.000379106	1.3216
NP_880329.1	glutamine synthetase [Bordetella pertussis Tohama I]	Cytoplasmic		0.00112929	0.000515955	2.18875	0.000808038	0	Bvg+ only	6.07051e-06	0.00136268	0.00445482
NP_880108.1	exported protein [Bordetella pertussis Tohama I]	Unknown		0.000484305	0.000229901	2.10658	0.000373633	0.000111699	3.34498	0.000202499	0.000138232	1.46492
NP_880714.2	DNA-binding protein Bph2 [Bordetella pertussis Tohama I]	Cytoplasmic		0.000854261	0.000422539	2.02173	0.00068106	0.000295504	2.30474	0.000664244	0.00152065	0.436815
NP_879963.1	lipoprotein [Bordetella pertussis Tohama I]	Outer Membrane	Lipoprotein	0.00206765	0.00102855	2.01025	0.000864356	0.000451867	1.91285	0.000646617	0.00120688	0.535776
NP_881542.1	ABC transporter substrate-binding protein [Bordetella pertussis Tohama I]	Unknown		0.00347233	0.00178431	1.94604	0.0050079	0.00476202	1.05163	0.00457546	0.000880708	5.1952
NP_881474.1	adenylosuccinate lyase [Bordetella pertussis Tohama I]	Cytoplasmic		0.000107722	5.72731e-05	1.88084
NP_881539.1	N-acetyl-gamma-glutamyl-phosphate reductase [Bordetella pertussis Tohama I]	Cytoplasmic		0.000319443	0.000176041	1.81459	0.000193997	5.9449e-05	3.26325	0.000171106	0.000197798	0.865055
NP_879015.1	thiol:disulfide interchange protein DsbA [Bordetella pertussis Tohama I]	Periplasmic		0.000926332	0.00051752	1.78994	0.000338344	0.000198946	1.70068	0.000109611	0.000193624	0.5661
NP_881019.1	enolase [Bordetella pertussis Tohama I]	Cytoplasmic		0.00378869	0.00215154	1.76092	0.00180015	0.00567913	0.316976	0.000592805	0.00143652	0.412669
NP_882263.1	lipoprotein [Bordetella pertussis Tohama I]	Outer Membrane	Lipoprotein	0.00175739	0.00100572	1.74738	0.00129847	0.000754861	1.72015	0.000720885	0.000772132	0.93363
NP_882045.1	DNA-binding protein HU-beta [Bordetella pertussis Tohama I]	Unknown		0.00132108	0.000761917	1.73389	0.00124628	0.000732872	1.70054	0.000819671	0.00212031	0.386581
NP_882134.1	aldehyde dehydrogenase [Bordetella pertussis Tohama I]	Cytoplasmic		0.000255974	0.000154299	1.65895
NP_880224.1	ABC transporter substrate-binding protein [Bordetella pertussis Tohama I]	Unknown		0.00663372	0.00410242	1.61702	0.0168296	0.0109047	1.54334	0.0134281	0.00494088	2.71776
NP_882131.1	50S ribosomal protein L29 [Bordetella pertussis Tohama I]	Cytoplasmic		7.8208e-05	5.0816e-05	1.53904				0.000127251	0.000109037	1.16704
NP_882235.1	exported protein [Bordetella pertussis Tohama I]	Outer Membrane		0.00029082	0.000189276	1.53648	0.000432231	0.00128172	0.337228	0.000239162	0.000107971	2.21506
NP_881050.1	cytosol aminopeptidase [Bordetella pertussis Tohama I]	Cytoplasmic		0.000744192	0.000533624	1.3946	0.000437934	0.000289763	1.51135	0.00013698	0.000182987	0.748578
NP_879154.1	stringent starvation protein A [Bordetella pertussis Tohama I]	Cytoplasmic		0.00040724	0.000294052	1.38493				0.000354886	2.2076e-05	16.0756
NP_879606.1	ketol-acid reductoisomerase [Bordetella pertussis Tohama I]	Cytoplasmic		0.00152429	0.0011028	1.3822	0.00117331	0.00092687	1.26588	8.78354e-05	0.000847034	0.103698
NP_882347.1	catalase [Bordetella pertussis Tohama I]	Periplasmic		0.00145557	0.00108379	1.34304	0.000915356	0.000548488	1.66887	0.000636525	0.00102938	0.618356
NP_880264.1	extracellular solute-binding protein [Bordetella pertussis Tohama I]	Periplasmic		0.000830309	0.000624625	1.32929	0.00111631	0.00040033	2.78847	0.000637413	0.000257632	2.47412
NP_879539.1	aspartate--tRNA ligase [Bordetella pertussis Tohama I]	Cytoplasmic		0.000445973	0.000343156	1.29962				8.17482e-05	9.32391e-05	0.876759
NP_882271.1	imidazoleglycerol-phosphate dehydratase [Bordetella pertussis Tohama I]	Cytoplasmic		0.000219026	0.000169909	1.28908
NP_880476.1	2 3 4 5-tetrahydropyridine-2 6-carboxylate N-succinyltransferase [Bordetella pertussis Tohama I]	Cytoplasmic		0.000290055	0.000228553	1.26909				4.88536e-05	3.485e-05	1.40183
NP_882066.1	peroxiredoxin [Bordetella pertussis Tohama I]	Cytoplasmic		0.000473664	0.000390598	1.21266	0.000253375	0.000190976	1.32674	0.000187463	0.000338322	0.554098
NP_880045.1	leucine/isoleucine/valine ABC transporter substrate-binding protein [Bordetella pertussis Tohama I]	Periplasmic		0.00052509	0.000450011	1.16684				0.000362877	0.000453637	0.799928
NP_879712.1	peptidase [Bordetella pertussis Tohama I]	Unknown		0.000632666	0.000545855	1.15904	0.000493216	0.000306259	1.61046	5.46515e-05	0.000288488	0.189441
NP_880524.1	glycerol-3-phosphate ABC transporter substrate-binding protein [Bordetella pertussis Tohama I]	Periplasmic		0.000643637	0.000563626	1.14196	0.000466654	0.000518708	0.899647	9.62827e-05	0.00211368	0.0455521
NP_882329.1	amino acid ABC transporter substrate-binding protein [Bordetella pertussis Tohama I]	Periplasmic		0.0150005	0.0132486	1.13223	0.0149657	0.0117137	1.27763	0.0186407	0.0143702	1.29717
NP_881382.1	lipoprotein [Bordetella pertussis Tohama I]	Unknown	Lipoprotein	0.000213188	0.000193996	1.09893	0.000220816	0.000133745	1.65102	9.40751e-05	0.000636934	0.1477
NP_881247.1	inosine-5'-monophosphate dehydrogenase [Bordetella pertussis Tohama I]	Cytoplasmic		0.000478218	0.000441355	1.08352	0.000449023	0.000474318	0.946671	1.19624e-05	4.90989e-05	0.243639
NP_879093.1	exported protein [Bordetella pertussis Tohama I]	Unknown	Lipoprotein	0.0252568	0.0234485	1.07712	0.01949	0.0195648	0.996179	0.0120266	0.0146048	0.82347
NP_880732.1	exported protein [Bordetella pertussis Tohama I]	Unknown		0.00100564	0.000934659	1.07594	0.00043511	0.000405011	1.07432	0.00113941	0.000717399	1.58825
NP_880304.1	4-hydroxy-tetrahydrodipicolinate synthase [Bordetella pertussis Tohama I]	Cytoplasmic		0.000212424	0.000199316	1.06576				9.79266e-05	0.000124442	0.786928
NP_882264.1	exported protein [Bordetella pertussis Tohama I]	Unknown		0.00074653	0.000726314	1.02783	0.00051999	0.000524352	0.991682	0.000410195	0.000443809	0.92426
NP_881124.1	zinc protease [Bordetella pertussis Tohama I]	Outer Membrane		0.00462147	0.00463915	0.99619	0.00277835	0.00322897	0.860443	0.0010809	0.00218012	0.4958
NP_879616.1	triosephosphate isomerase [Bordetella pertussis Tohama I]	Cytoplasmic		8.13662e-05	8.40165e-05	0.968454				6.30589e-05	1.49911e-05	4.20643
NP_882109.1	thiazole synthase [Bordetella pertussis Tohama I]	Cytoplasmic		6.89731e-05	7.15284e-05	0.964276
NP_879609.1	30S ribosomal protein S15 [Bordetella pertussis Tohama I]	Cytoplasmic		0.000429818	0.000474478	0.905876	0.000664786	0.000896586	0.741464	0.000340297	0.000515167	0.660556
NP_880577.1	exported protein [Bordetella pertussis Tohama I]	Periplasmic		0.000874679	0.000966241	0.905238	0.00043039	0.000560153	0.768343	0.000732834	0.000914286	0.801537
NP_879610.1	polyribonucleotide nucleotidyltransferase [Bordetella pertussis Tohama I]	Cytoplasmic		0.00169878	0.00187757	0.904773	0.00279083	0.00437157	0.638405	6.55118e-05	0.000235441	0.278252
NP_880337.1	iron binding protein [Bordetella pertussis Tohama I]	Periplasmic		0.0039319	0.00436926	0.899901	0.0197502	0.00293392	6.73165	0.00338323	0.00190279	1.77804
NP_879756.1	ADP-L-glycero-D-manno-heptose-6-epimerase [Bordetella pertussis Tohama I]	Cytoplasmic		0.000162721	0.000184221	0.883293				8.64587e-05	0.000228987	0.377571
NP_881966.1	exported protein [Bordetella pertussis Tohama I]	Unknown		0.00101525	0.00117068	0.86723	0.000595291	0.000723326	0.822991	0.000617291	0.00130163	0.474246
NP_879832.1	secreted protein [Bordetella pertussis Tohama I]	Cytoplasmic Membrane		4.89705e-05	5.7118e-05	0.857357
NP_881587.1	membrane protein [Bordetella pertussis Tohama I]	Unknown		0.000389959	0.000460639	0.846561	0.00019153	0.00013632	1.40501	0.00018521	0.000187914	0.985607
NP_879135.1	exported protein [Bordetella pertussis Tohama I]	Periplasmic		0.00627273	0.0075072	0.835561	0.00488882	0.00617114	0.792207	0.00585051	0.00412245	1.41918
NP_879744.1	outer membrane protein A [Bordetella pertussis Tohama I]	Outer Membrane		0.00959344	0.0116108	0.826252	0.0115639	0.0135653	0.852468	0.00497085	0.0223913	0.221999
NP_882233.1	bifunctional UDP-N-acetylglucosamine pyrophosphorylase/glucosamine-1-phosphate N-acetyltransferase [Bordetella pertussis Tohama I]	Cytoplasmic		0.000163013	0.000200028	0.814952				4.53751e-05	5.70248e-05	0.795707
NP_879131.1	N-acetylmuramoyl-L-alanine amidase [Bordetella pertussis Tohama I]	Cytoplasmic		0.000346347	0.000426981	0.811152				5.50755e-05	0.000597131	0.0922336
NP_881498.1	nucleotide-binding protein [Bordetella pertussis Tohama I]	Cytoplasmic		0.000122345	0.000156202	0.78325				1.03748e-05	3.47043e-05	0.298948
NP_881365.1	superoxide dismutase [Bordetella pertussis Tohama I]	Periplasmic		0.000445537	0.000570107	0.781497				0.000285344	0.000287404	0.992835
NP_879408.1	exported protein [Bordetella pertussis Tohama I]	Periplasmic		0.000518988	0.00067464	0.769281	0.000214625	0.000269559	0.796207	0.000368102	0.000347195	1.06022
NP_882258.1	outer membrane protein [Bordetella pertussis Tohama I]	Outer Membrane		0.000115236	0.00015138	0.761237				0.000962068	5.93934e-05	16.1982
NP_882014.1	molecular chaperone GroEL [Bordetella pertussis Tohama I]	Cytoplasmic		0.0297317	0.0400302	0.742733	0.0266055	0.0346029	0.768882	0.00215558	0.0140149	0.153806
NP_879343.1	DNA polymerase III subunit beta [Bordetella pertussis Tohama I]	Cytoplasmic		0.000161784	0.000220183	0.73477				0.000138768	5.1051e-05	2.71821
NP_881784.1	peptide ABC transporter substrate-binding protein [Bordetella pertussis Tohama I]	Periplasmic		0.00101867	0.00141051	0.722202	0.000543528	0.000746351	0.728248	0.000258622	0.00107068	0.24155
NP_880586.1	exported protein [Bordetella pertussis Tohama I]	Unknown		0.000343578	0.000476001	0.721801				0.000386751	0.000228565	1.69208
NP_880306.1	glutamine ABC transporter substrate-binding protein [Bordetella pertussis Tohama I]	Periplasmic		0.000940442	0.00131567	0.714799	0.000752487	0.00106887	0.703999	0.000812499	0.000992425	0.818701
NP_880049.1	sn-glycerol-3-phosphate ABC transporter substrate-binding protein UgpB [Bordetella pertussis Tohama I]	Periplasmic		0.00234084	0.00338368	0.691801	0.00877104	0.0330043	0.265755	0.00200045	0.00176118	1.13586
NP_881693.1	hypothetical protein BP3128 [Bordetella pertussis Tohama I]	Unknown		0.000231024	0.000337053	0.685423				0.000512192	0.000170139	3.01043
NP_882148.1	30S ribosomal protein S13 [Bordetella pertussis Tohama I]	Cytoplasmic		8.02969e-05	0.000118289	0.678817				2.68927e-05	0.000103982	0.258629
NP_882170.1	single-strand DNA-binding protein [Bordetella pertussis Tohama I]	Cytoplasmic		0.000211188	0.000311585	0.677788				0.000497155	0.000108668	4.57501
NP_882325.1	exported protein [Bordetella pertussis Tohama I]	Unknown		0.000407208	0.000613044	0.664239	0.000321902	0.000498136	0.646213	0.000398957	0.000469114	0.850448
NP_881568.1	lipoprotein [Bordetella pertussis Tohama I]	Outer Membrane	Lipoprotein	0.0123675	0.0188809	0.65503	0.0102662	0.0154183	0.665844	0.00634829	0.013372	0.474744
NP_880776.1	glutathione reductase [Bordetella pertussis Tohama I]	Cytoplasmic		0.000264367	0.000407314	0.649051				0.00014751	0.000144454	1.02116
NP_879209.1	exported protein [Bordetella pertussis Tohama I]	Periplasmic		0.000136024	0.00021154	0.643018				8.68701e-05	0.000145533	0.596911
NP_879519.1	exported protein [Bordetella pertussis Tohama I]	Periplasmic	Lipoprotein	0.00010239	0.000164398	0.622816				4.89437e-05	0.000181896	0.269076
NP_880986.1	putrescine ABC transporter substrate-binding protein [Bordetella pertussis Tohama I]	Periplasmic		0.000306091	0.000492588	0.621393				0.000175958	0.000125116	1.40636
NP_880864.1	cell surface protein [Bordetella pertussis Tohama I]	Unknown		0.000386357	0.000625291	0.617884				0.000454813	0.000428187	1.06218
NP_880721.1	glycine/betaine ABC transporter substrate-binding protein [Bordetella pertussis Tohama I]	Periplasmic		0.00427793	0.00692391	0.617849	0.00376546	0.00536973	0.701239	0.000324828	0.0022475	0.144529
NP_880458.1	peptidoglycan-binding protein [Bordetella pertussis Tohama I]	Cytoplasmic Membrane		0.000282897	0.000458626	0.616835				3.91163e-05	0.000219727	0.178023
NP_880834.1	30S ribosomal protein S21 [Bordetella pertussis Tohama I]	Cytoplasmic		0.000134081	0.000218863	0.612625				0.000296199	0.00026463	1.1193
NP_880836.1	adenylosuccinate synthetase [Bordetella pertussis Tohama I]	Cytoplasmic		0.000211559	0.000354667	0.596499
NP_879841.1	membrane protein [Bordetella pertussis Tohama I]	Unknown		0.000249546	0.000433165	0.576098				2.02123e-05	0.000212441	0.0951432
NP_880725.1	beta-ketothiolase [Bordetella pertussis Tohama I]	Cytoplasmic		0.000439974	0.000765746	0.574568	0.000485073	0.000659267	0.735777	5.84884e-05	0.000414109	0.141239
NP_881473.1	c'cytochrome [Bordetella pertussis Tohama I]	Periplasmic		0.000283393	0.000512707	0.552738				0.000285396	0.000316878	0.900649
NP_880485.1	trigger factor [Bordetella pertussis Tohama I]	Cytoplasmic		0.000116843	0.000213833	0.546423				0.00125305	0.000286545	4.37297
NP_881866.1	chaperone SurA [Bordetella pertussis Tohama I]	Periplasmic		0.0028725	0.00527325	0.544731	0.00132965	0.00591591	0.224758	0.00180019	0.0014584	1.23437
NP_881202.1	50S ribosomal protein L20 [Bordetella pertussis Tohama I]	Cytoplasmic		4.9587e-05	9.13084e-05	0.543072				3.47761e-06	5.36e-05	0.0648808
NP_881126.1	chaperone protein DnaK [Bordetella pertussis Tohama I]	Cytoplasmic		0.000499322	0.000924735	0.539963	0.000238757	0.000486355	0.490911	0.000744604	0.000844162	0.882063
NP_879680.1	exported protein [Bordetella pertussis Tohama I]	Unknown		0.000170969	0.000323771	0.528056				0.000166758	0.000168263	0.991056
NP_879179.1	ABC transporter substrate-binding protein [Bordetella pertussis Tohama I]	Periplasmic		0.000296049	0.000562804	0.526025	0.000132996	0.000262911	0.505857	0.0003795	0.000483379	0.785098
NP_881063.1	sigma factor regulatory protein [Bordetella pertussis Tohama I]	Periplasmic		0.000656549	0.00125558	0.522904	0.00136048	0.00199766	0.681038	0.000535283	0.000490167	1.09204
NP_878925.1	elongation factor Tu [Bordetella pertussis Tohama I]	Cytoplasmic		0.0020649	0.00395228	0.522458	0.001358	0.0129988	0.104471	0.000681151	0.00111893	0.608752
NP_879530.1	exported protein [Bordetella pertussis Tohama I]	Unknown		0.000119018	0.000228133	0.521706				9.59649e-05	0.000105366	0.910774
NP_879067.1	lipoprotein [Bordetella pertussis Tohama I]	Unknown	Lipoprotein	0.000407702	0.000790464	0.515775	0.000229973	0.000467728	0.491682	0.000131624	0.000565252	0.23286
NP_880868.1	autotransporter [Bordetella pertussis Tohama I]	Outer Membrane		0.000763618	0.00149002	0.512488	0.000232921	0.000698186	0.333609	0.00108763	0.00178679	0.608707
NP_880073.1	bacterioferritin comigratory protein [Bordetella pertussis Tohama I]	Unknown		4.75485e-05	9.33233e-05	0.509502				2.34245e-05	5.62556e-05	0.416394
NP_881865.1	LPS-assembly protein LptD [Bordetella pertussis Tohama I]	Outer Membrane		0.000404929	0.000801423	0.505262				0.00051725	0.000601775	0.85954
NP_880053.1	leu/Ile/val-binding protein [Bordetella pertussis Tohama I]	Periplasmic		0.0025251	0.00514278	0.490999	0.00175905	0.00399561	0.440245	0.00416927	0.00405258	1.02879
NP_882152.1	50S ribosomal protein L17 [Bordetella pertussis Tohama I]	Cytoplasmic		0.000261876	0.000539049	0.485811	0.000146764	0.000311145	0.471689	3.66102e-05	0.000159456	0.229594
NP_879258.1	exported protein [Bordetella pertussis Tohama I]	Periplasmic	Lipoprotein	0.00669783	0.0138326	0.484206	0.00557164	0.0117821	0.472888	0.00459955	0.00795251	0.578378
NP_880436.1	peptidase [Bordetella pertussis Tohama I]	Outer Membrane		0.008892	0.0196554	0.452394	0.00481693	0.0121866	0.395266	0.00321259	0.0170672	0.188232
NP_881875.1	peptidoglycan-associated lipoprotein [Bordetella pertussis Tohama I]	Outer Membrane	Lipoprotein	0.00839538	0.018694	0.449094	0.0172618	0.0365148	0.472734	0.00588685	0.0173523	0.339255
NP_880994.1	citrate synthase [Bordetella pertussis Tohama I]	Cytoplasmic		0.000349769	0.000779075	0.448954	0.000190681	0.000614182	0.310464	1.76157e-05	0.000178947	0.098441
NP_881876.1	translocation protein TolB [Bordetella pertussis Tohama I]	Periplasmic		0.0482061	0.1074	0.448847	0.0289548	0.0663243	0.436564	0.0228373	0.0817298	0.279425
NP_880592.1	peptidyl-prolyl cis-trans isomerase B [Bordetella pertussis Tohama I]	Cytoplasmic		0.000571713	0.0012748	0.448472	0.000472823	0.00121881	0.387939	0.000181691	0.000525928	0.345466
NP_882085.1	glycine/betaine ABC transporter substrate-binding protein [Bordetella pertussis Tohama I]	Periplasmic		0.000326678	0.000730951	0.446922	0.000190984	0.000378783	0.504204	0.000181127	0.000177008	1.02327
NP_879686.1	lipoprotein [Bordetella pertussis Tohama I]	Unknown	Lipoprotein	0.000174225	0.000391196	0.445366				5.6348e-06	0.000279388	0.0201684
NP_879065.1	bacterioferritin [Bordetella pertussis Tohama I]	Cytoplasmic		0.00119985	0.0027169	0.441626	0.000768248	0.00192862	0.398341	0.000561893	0.0069002	0.0814314
NP_881266.1	exported protein [Bordetella pertussis Tohama I]	Unknown		0.000137307	0.000314664	0.436361				0.00017655	0.000366516	0.481697
NP_881351.1	ABC transporter substrate-binding protein [Bordetella pertussis Tohama I]	Periplasmic		0.00266175	0.00622141	0.427838	0.00395177	0.0266518	0.148274	0.00204054	0.00498174	0.409605
NP_879524.1	lipoprotein [Bordetella pertussis Tohama I]	Unknown	Lipoprotein	0.000311364	0.000735449	0.423366	0.000139048	0.000549519	0.253037	0.000240425	0.00046295	0.519332
NP_879409.1	exported protein [Bordetella pertussis Tohama I]	Unknown		0.000370909	0.000878147	0.422377	0.000338733	0.000740612	0.457369	5.38539e-05	0.000472359	0.114011
NP_881651.1	ABC transporter substrate-binding protein [Bordetella pertussis Tohama I]	Cytoplasmic Membrane		0.000147084	0.000348988	0.421458
NP_880844.1	outer membrane protein assembly factor BamB [Bordetella pertussis Tohama I]	Outer Membrane		0.00419563	0.0100198	0.418732	0.00322723	0.00802789	0.402002	0.00405536	0.00649782	0.624111
NP_881781.1	osmotically inducible lipoprotein B [Bordetella pertussis Tohama I]	Unknown	Lipoprotein	0.000140995	0.000338808	0.41615	8.18172e-05	0.000239426	0.341722	0.000285213	0.00193375	0.147492
NP_881874.1	hypothetical protein BP3341 [Bordetella pertussis Tohama I]	Unknown		0.00579346	0.014241	0.406814	0.00499768	0.014293	0.349658	0.00279684	0.0139915	0.199896
NP_879309.1	acetylornithine transaminase [Bordetella pertussis Tohama I]	Cytoplasmic		0.000196001	0.000484202	0.404792	0.00013152	0.000333664	0.394168	7.79317e-05	9.0648e-05	0.859718
NP_882317.1	hypothetical protein BP3819 [Bordetella pertussis Tohama I]	Unknown		0.00224517	0.00563889	0.398159	0.00165359	0.00475086	0.348061	0.00234987	0.00263052	0.893308
NP_878936.1	peptidoglycan-binding protein [Bordetella pertussis Tohama I]	Unknown		0.000126908	0.000320938	0.395428				6.66441e-05	0.00027583	0.241613
NP_879922.1	outer membrane protein assembly factor [Bordetella pertussis Tohama I]	Outer Membrane	Lipoprotein	0.00260589	0.00669052	0.389489	0.00178286	0.00510528	0.349218	0.000890784	0.00288913	0.308322
NP_880241.1	amino acid ABC transporter substrate-binding protein [Bordetella pertussis Tohama I]	Unknown		0.000299334	0.000771303	0.388089	0.000212882	0.000620404	0.343134	0.00016204	0.000259871	0.623539
NP_881001.1	malate dehydrogenase [Bordetella pertussis Tohama I]	Cytoplasmic		0.000205059	0.000530381	0.386625	0.000100478	0.000252203	0.3984	0.000257802	0.000147771	1.7446
NP_882247.1	cytochrome c oxidase subunit 2 [Bordetella pertussis Tohama I]	Cytoplasmic Membrane		0.000301244	0.000798221	0.377394				0.000599517	0.000578979	1.03547
NP_879636.1	azurin [Bordetella pertussis Tohama I]	Periplasmic		0.000343922	0.000914832	0.37594	0.000213923	0.000728745	0.29355	0.000337588	0.000576287	0.585798
NP_880735.1	lipoprotein [Bordetella pertussis Tohama I]	Unknown	Lipoprotein	0.000636762	0.00170865	0.372669	0.000418114	0.00119449	0.350035	0.000814042	0.00113121	0.719621
NP_880170.1	outer membrane protein [Bordetella pertussis Tohama I]	Periplasmic		0.00337928	0.00946911	0.356875	0.00194658	0.00992226	0.196183	0.00559503	0.00398289	1.40477
NP_881814.1	thiol:disulfide interchange protein [Bordetella pertussis Tohama I]	Periplasmic		0.000899845	0.00262395	0.342935	0.000938233	0.00299571	0.313193	0.000589985	0.000812322	0.726295
NP_879452.1	carboxy-terminal processing protease [Bordetella pertussis Tohama I]	Cytoplasmic Membrane		0.00112761	0.00329703	0.342009	0.00103939	0.000930288	1.11728	0.000660454	0.00215298	0.306763
NP_880162.1	elongation factor Ts [Bordetella pertussis Tohama I]	Cytoplasmic		0.000120442	0.000356008	0.338314	4.46059e-05	0.000237342	0.18794	0.000304974	0.000175087	1.74185
NP_882097.1	hypothetical protein BP3584 [Bordetella pertussis Tohama I]	Cytoplasmic		5.36563e-05	0.000158614	0.338281				6.70809e-05	0.000122376	0.548154
NP_879501.1	exported protein [Bordetella pertussis Tohama I]	Periplasmic		0.00137158	0.00414233	0.331113	0.00104754	0.00338545	0.309424	0.00038334	0.000828762	0.462545
NP_880063.1	lipoprotein [Bordetella pertussis Tohama I]	Unknown	Lipoprotein	0.00216083	0.00656918	0.328935	0.00175937	0.00559634	0.314378	0.00256921	0.00375946	0.6834
NP_882053.1	ornithine carbamoyltransferase [Bordetella pertussis Tohama I]	Cytoplasmic		6.8295e-05	0.000212658	0.321149				3.17825e-05	2.40149e-05	1.32344
NP_881135.1	Outer membrane protein assembly factor BamE [Bordetella pertussis Tohama I]	Unknown		0.00175477	0.00576738	0.304258	0.000773453	0.00243303	0.317897	0.00140357	0.00255839	0.548613
NP_882128.1	50S ribosomal protein L22 [Bordetella pertussis Tohama I]	Cytoplasmic		1.81688e-05	5.98116e-05	0.303767
NP_881692.1	outer membrane lipoprotein LolB [Bordetella pertussis Tohama I]	Unknown	Lipoprotein	0.000324009	0.00107135	0.302432	0.0001706	0.000647518	0.263468	0.000349854	0.000759241	0.460795
NP_881497.1	exported protein [Bordetella pertussis Tohama I]	Periplasmic		6.67271e-05	0.000223962	0.297939				3.85846e-06	0.000103205	0.0373865
NP_879855.1	phosphate ABC transporter substrate-binding protein PstS [Bordetella pertussis Tohama I]	Periplasmic		0.000554672	0.00190549	0.291091	0.000312367	0.00128473	0.243138	0.000619983	0.000907759	0.682982
NP_881501.1	lipoprotein [Bordetella pertussis Tohama I]	Outer Membrane	Lipoprotein	0.000292227	0.00100483	0.290823	0.000160792	0.000640347	0.251101	8.98203e-05	0.000694118	0.129402
NP_880169.1	outer membrane protein assembly factor [Bordetella pertussis Tohama I]	Outer Membrane		0.00234902	0.00843572	0.278461	0.00195475	0.00735894	0.265629	0.00513765	0.00722148	0.71144
NP_878933.1	DNA-directed RNA polymerase subunit beta' [Bordetella pertussis Tohama I]	Cytoplasmic		0.000147718	0.00053894	0.274091
NP_881695.1	cyclase [Bordetella pertussis Tohama I]	Cytoplasmic		0.000235319	0.000879415	0.267585				8.74862e-05	0.000311429	0.280919
NP_881631.1	transglycosylase [Bordetella pertussis Tohama I]	Periplasmic		0.00057413	0.0021839	0.262892	0.000312752	0.00166634	0.187688	3.06888e-05	0.0017031	0.0180194
NP_880221.1	aspartate-semialdehyde dehydrogenase [Bordetella pertussis Tohama I]	Cytoplasmic		0.000242577	0.000945007	0.256694	8.22853e-05	0.00051626	0.159387	0.000282597	0.000421771	0.670024
NP_880997.1	succinate dehydrogenase flavoprotein subunit [Bordetella pertussis Tohama I]	Cytoplasmic Membrane		0.000108751	0.000428438	0.253831				4.64553e-05	8.33599e-05	0.557286
NP_880202.1	lipoprotein [Bordetella pertussis Tohama I]	Unknown	Lipoprotein	6.8676e-05	0.00029746	0.230875				6.15482e-06	0.000380637	0.0161698
NP_881191.1	lipoprotein [Bordetella pertussis Tohama I]	Unknown	Lipoprotein	0.000714757	0.00324615	0.220186	0.000527707	0.00282883	0.186546	0.000716531	0.00207189	0.345834
NP_880710.1	LPS-assembly lipoprotein LptE [Bordetella pertussis Tohama I]	Unknown	Lipoprotein	9.67675e-05	0.000446303	0.21682				0.0002451	0.000416623	0.588302
NP_881196.1	lipoprotein [Bordetella pertussis Tohama I]	Unknown	Lipoprotein	0.000291351	0.00135121	0.215623	0.000266947	0.00129233	0.206563	0.000166716	0.00106997	0.155814
NP_882015.1	co-chaperonin GroES [Bordetella pertussis Tohama I]	Cytoplasmic		0.000276772	0.00129028	0.214506	0.000191744	0.00113907	0.168334	0.000398716	0.000939533	0.424377
NP_881490.1	phospho-2-dehydro-3-deoxyheptonate aldolase [Bordetella pertussis Tohama I]	Cytoplasmic		0.000127893	0.000599808	0.213223				0.000173916	5.57813e-05	3.11782
NP_881859.1	binding-protein-dependent transport protein [Bordetella pertussis Tohama I]	Periplasmic	Lipoprotein	6.74286e-05	0.000319563	0.211002				1.01956e-05	0.000314277	0.0324415
NP_879406.1	amino acid ABC transporter substrate-binding protein [Bordetella pertussis Tohama I]	Periplasmic		0.00186059	0.00896159	0.207619	0.00158998	0.00760296	0.209126	0.00119773	0.00162986	0.734869
NP_879451.1	peptidase [Bordetella pertussis Tohama I]	Unknown		0.000141236	0.000687763	0.205355	0	0.000498844	0	0.000427157	0.000174932	2.44184
NP_880780.1	exported protein [Bordetella pertussis Tohama I]	Extracellular	Lipoprotein	0.0013588	0.00662451	0.205118	0.001135	0.00583081	0.194655	0.00249662	0.00349913	0.713497
NP_881812.1	membrane-bound transglycosylase [Bordetella pertussis Tohama I]	Unknown	Lipoprotein	0.000480775	0.00234546	0.204982	0.00029197	0.00153621	0.190059	0.000313682	0.00111471	0.281401
NP_881648.1	outer membrane protein [Bordetella pertussis Tohama I]	Outer Membrane		0.000340754	0.00166643	0.204481	0	0.00147944	0	0.0145922	0.000768864	18.9789
NP_881402.1	exported protein [Bordetella pertussis Tohama I]	Unknown		6.35305e-05	0.000316137	0.200959				1.93821e-05	0.000123415	0.157049
NP_881159.1	hypothetical protein BP2532 [Bordetella pertussis Tohama I]	Cytoplasmic		4.07161e-05	0.000206533	0.197141				2.31288e-05	4.3846e-05	0.527501
NP_881779.1	cell division topological specificity factor [Bordetella pertussis Tohama I]	Cytoplasmic		1.26011e-05	6.39194e-05	0.197141				0.00011237	5.33587e-05	2.10593
NP_881385.1	aminotransferase [Bordetella pertussis Tohama I]	Cytoplasmic		4.10886e-05	0.000210222	0.195453
NP_880234.1	translation initiation factor IF-3 [Bordetella pertussis Tohama I]	Cytoplasmic		3.32426e-05	0.000170836	0.194589				0.000123811	9.06326e-05	1.36608
NP_879807.1	exported protein [Bordetella pertussis Tohama I]	Unknown	Lipoprotein	0.000319021	0.00167989	0.189906	0.000263737	0.001484	0.17772	0.000283343	0.00102789	0.275656
NP_879943.1	muramoyltetrapeptide carboxypeptidase [Bordetella pertussis Tohama I]	Unknown		5.09766e-05	0.000279459	0.182412				0.000131504	0.000181775	0.723444
NP_880450.1	exported protein [Bordetella pertussis Tohama I]	Periplasmic		4.45899e-05	0.000245702	0.181479				2.87081e-05	0.000407047	0.0705277
NP_880303.1	lipoprotein [Bordetella pertussis Tohama I]	Unknown	Lipoprotein	0.00789627	0.0440205	0.179377	0.00411762	0.0433321	0.0950247	0.00545988	0.0157896	0.345789
NP_881167.1	succinyl-CoA ligase subunit alpha [Bordetella pertussis Tohama I]	Cytoplasmic		0.000169032	0.000987466	0.171178	0.000139882	0.00886554	0.0157782	4.08758e-05	0.000118048	0.346264
NP_879256.1	exported protein [Bordetella pertussis Tohama I]	Cytoplasmic Membrane		0.00136557	0.00818693	0.166799	0.00107281	0.00650683	0.164875	0.000717793	0.000808014	0.888342
NP_880217.1	exported protein [Bordetella pertussis Tohama I]	Unknown		0.000206046	0.00126601	0.162752	0.000209527	0.000978724	0.214082	0.00016737	0.00060148	0.278263
NP_881115.1	isocitrate dehydrogenase [Bordetella pertussis Tohama I]	Cytoplasmic		0.000144321	0.000888172	0.162492	0.000116624	0.000922768	0.126385	0.000172858	0.00018329	0.943081
NP_881374.1	short-chain dehydrogenase [Bordetella pertussis Tohama I]	Cytoplasmic		7.91518e-05	0.000489446	0.161717	0.000136624	0.000228006	0.599211	3.62906e-05	9.2737e-05	0.391328
NP_880738.1	efflux system inner membrane protein [Bordetella pertussis Tohama I]	Cytoplasmic Membrane	Lipoprotein	0.00282415	0.0176314	0.160177	0.00145773	0.0182503	0.0798743	0.000402573	0.00598142	0.067304
NP_882020.1	exported protein [Bordetella pertussis Tohama I]	Periplasmic		5.11666e-05	0.000324293	0.157779				7.45273e-06	6.78663e-05	0.109815
NP_881504.1	TonB-dependent receptor [Bordetella pertussis Tohama I]	Outer Membrane		0.00397179	0.026346	0.150755	0.00193328	0.0287691	0.0671999	0.0108355	0.0302029	0.358756
NP_881446.1	aromatic amino acid aminotransferase [Bordetella pertussis Tohama I]	Cytoplasmic		4.91728e-05	0.000334674	0.146928				3.75106e-05	5.54294e-05	0.676729
NP_880178.1	phosphoenolpyruvate synthase [Bordetella pertussis Tohama I]	Cytoplasmic		5.2281e-05	0.000356401	0.146691
NP_881062.1	serine protease [Bordetella pertussis Tohama I]	Periplasmic		0.00408873	0.030368	0.134639	0.0139644	0.0286085	0.48812	0.0175352	0.0101394	1.72941
NP_881416.1	lipoprotein [Bordetella pertussis Tohama I]	Cytoplasmic Membrane	Lipoprotein	0.000600208	0.00456451	0.131495	0.000702084	0.00426191	0.164734	0.000314377	0.000802065	0.39196
NP_882120.1	elongation factor G [Bordetella pertussis Tohama I]	Cytoplasmic		0.000166413	0.0013476	0.123488				4.95928e-05	0.000232579	0.21323
NP_879650.1	outer membrane porin protein [Bordetella pertussis Tohama I]	Outer Membrane		0.0266615	0.217721	0.122457	0.0282836	0.187787	0.150615	0.0708855	0.522361	0.135702
NP_880599.1	aspartate kinase [Bordetella pertussis Tohama I]	Cytoplasmic		6.47443e-05	0.000530774	0.121981				9.09122e-05	9.89713e-05	0.918571
NP_879417.1	exported protein [Bordetella pertussis Tohama I]	Unknown		0.000174106	0.00145505	0.119656	1.59936e-06	0.000297934	0.00536818	0.000274833	0.000305658	0.899152
NP_879794.1	glyceraldehyde-3-phosphate dehydrogenase [Bordetella pertussis Tohama I]	Cytoplasmic		0.000121333	0.00103197	0.117574	0	0.0188532	0	7.01213e-05	0.000152897	0.458618
NP_881168.1	succinyl-CoA ligase subunit beta [Bordetella pertussis Tohama I]	Cytoplasmic		0.000178265	0.00153206	0.116356	4.46017e-05	0.0010169	0.0438602	6.06006e-05	0.000287329	0.21091
NP_879836.1	D-alanyl-D-alanine carboxypeptidase [Bordetella pertussis Tohama I]	Periplasmic		0.000943829	0.00859947	0.109754	0.000486653	0.00953179	0.0510558	0.0001166	0.00697585	0.0167148
NP_880501.1	aromatic amino acid aminotransferase [Bordetella pertussis Tohama I]	Cytoplasmic		3.47305e-05	0.000323945	0.107211				4.96149e-05	3.24317e-05	1.52982
NP_880438.1	exported protein [Bordetella pertussis Tohama I]	Periplasmic		8.25885e-05	0.000786924	0.104951	3.41603e-05	0.000612925	0.0557332	0.000195314	0.000140581	1.38933
NP_881531.1	serine hydroxymethyltransferase [Bordetella pertussis Tohama I]	Cytoplasmic		7.60018e-05	0.000743698	0.102194				2.21476e-05	0.000121886	0.181707
NP_879005.1	penicillin-binding protein [Bordetella pertussis Tohama I]	Cytoplasmic Membrane		0.00215935	0.0211765	0.101969	0.00155091	0.0174041	0.0891118	0.00535153	0.00302331	1.77009
NP_880684.1	aconitate hydratase [Bordetella pertussis Tohama I]	Cytoplasmic		0.000129085	0.00133899	0.0964047	0	0.000789007	0
NP_881354.1	lipoprotein [Bordetella pertussis Tohama I]	Unknown	Lipoprotein	5.63326e-05	0.000627702	0.0897441	6.8535e-06	0.000361393	0.0189641	0.000284081	0.000957345	0.296738
NP_879751.2	30S ribosomal protein S1 [Bordetella pertussis Tohama I]	Cytoplasmic		3.15537e-05	0.000359746	0.087711				0.000188501	0.000255265	0.738453
NP_879762.1	electron transfer flavoprotein subunit beta [Bordetella pertussis Tohama I]	Cytoplasmic		2.37433e-05	0.000323786	0.07333				1.32331e-05	0.000123973	0.106741
NP_879972.1	chaperone protein ClpB [Bordetella pertussis Tohama I]	Cytoplasmic		2.29901e-05	0.000332298	0.0691853				0.000212315	0.000411372	0.516116
NP_880356.1	capsular polysaccharide export protein [Bordetella pertussis Tohama I]	Outer Membrane	Lipoprotein	3.54161e-05	0.000559536	0.0632955	0	0.000304091	0	0	0.000571778	0
NP_879765.1	antioxidant protein [Bordetella pertussis Tohama I]	Cytoplasmic		0.000132707	0.00249147	0.0532648	7.25979e-06	0.00843727	0.000860443	7.48898e-06	7.00351e-05	0.106932
NP_879766.1	sulfate-binding protein [Bordetella pertussis Tohama I]	Periplasmic		4.90718e-05	0.000930279	0.0527495	0	0.000339228	0	0	7.74783e-05	0
NP_879190.1	glutamate-1-semialdehyde 2 1-aminomutase [Bordetella pertussis Tohama I]	Cytoplasmic		1.25145e-05	0.000239326	0.0522904
NP_882151.1	DNA-directed RNA polymerase subunit alpha [Bordetella pertussis Tohama I]	Cytoplasmic		1.02647e-05	0.000208272	0.0492852				9.3966e-05	3.53662e-05	2.65694
NP_880114.1	amino acid ABC transporter substrate-binding protein [Bordetella pertussis Tohama I]	Periplasmic		0.000395919	0.00808843	0.0489488	0.000262937	0.0215375	0.0122084	0.00011255	0.000541982	0.207664
NP_879798.1	phosphate acetyltransferase [Bordetella pertussis Tohama I]	Unknown		1.21465e-05	0.000252284	0.0481463				0	0.000124868	0
NP_881778.1	septum site-determining protein [Bordetella pertussis Tohama I]	Cytoplasmic		2.94188e-06	0.0001217	0.0241732
NP_879310.1	exported protein [Bordetella pertussis Tohama I]	Unknown		0.00161773	0.0780589	0.0207245	0.00140917	0.0648693	0.0217232	2.25712e-05	0.00013501	0.167181
NP_881665.1	molybdate ABC transporter substrate-binding protein ModA [Bordetella pertussis Tohama I]	Periplasmic		4.89367e-05	0.00308165	0.01588	0.000139687	0.00292993	0.0476761	2.89319e-05	0.00139053	0.0208064
NP_882254.1	alcohol dehydrogenase [Bordetella pertussis Tohama I]	Cytoplasmic		1.44134e-06	0.000295014	0.00488566
NP_881994.1	phosphopantetheine adenylyltransferase [Bordetella pertussis Tohama I]	Cytoplasmic		2.9168e-07	0.000121735	0.00239602				1.35834e-05	1.54379e-05	0.879877
NP_879763.1	electron transfer flavoprotein subunit alpha [Bordetella pertussis Tohama I]	Unknown		0	0.000745958	0	0	0.000452077	0	1.11985e-05	0.000171367	0.0653481
NP_880652.1	succinate-semialdehyde dehydrogenase [Bordetella pertussis Tohama I]	Cytoplasmic		0	0.000301294	0
NP_881967.1	hypothetical protein BP3441 [Bordetella pertussis Tohama I]	Unknown		0	0.000262007	0				5.74056e-07	0.000272497	0.00210665
NP_881572.1	acetyl-CoA carboxylase biotin carboxyl carrier protein subunit [Bordetella pertussis Tohama I]	Cytoplasmic								5.82038e-07	1.5815e-05	0.0368028
NP_881396.1	30S ribosomal protein S6 [Bordetella pertussis Tohama I]	Cytoplasmic								1.61379e-06	2.16439e-05	0.0745607
NP_882142.1	30S ribosomal protein S5 [Bordetella pertussis Tohama I]	Cytoplasmic								5.64574e-06	7.12247e-05	0.0792665
NP_881160.1	inorganic pyrophosphatase [Bordetella pertussis Tohama I]	Cytoplasmic								5.81812e-06	4.49108e-05	0.129549
NP_882125.1	50S ribosomal protein L23 [Bordetella pertussis Tohama I]	Cytoplasmic								1.04616e-05	5.72452e-05	0.18275
NP_880254.1	fructose-1 6-bisphosphate aldolase [Bordetella pertussis Tohama I]	Cytoplasmic								1.2858e-05	6.93002e-05	0.185541
NP_881634.1	aminohydrolase [Bordetella pertussis Tohama I]	Cytoplasmic								2.23875e-05	0.000114463	0.195587
NP_880018.1	transcription elongation factor NusA [Bordetella pertussis Tohama I]	Cytoplasmic								2.88328e-05	0.000142505	0.202329
NP_878927.1	transcription termination/antitermination protein NusG [Bordetella pertussis Tohama I]	Cytoplasmic								1.4107e-05	6.91954e-05	0.203871
NP_882150.1	30S ribosomal protein S4 [Bordetella pertussis Tohama I]	Cytoplasmic								1.34316e-05	6.48728e-05	0.207045
NP_878930.1	50S ribosomal protein L10 [Bordetella pertussis Tohama I]	Cytoplasmic								5.56405e-06	2.68344e-05	0.207347
NP_881203.1	50S ribosomal protein L35 [Bordetella pertussis Tohama I]	Cytoplasmic								5.01307e-05	0.000225005	0.222798
NP_878929.1	50S ribosomal protein L1 [Bordetella pertussis Tohama I]	Cytoplasmic								3.07639e-05	0.000135183	0.227572
NP_881128.1	heat shock protein GrpE [Bordetella pertussis Tohama I]	Cytoplasmic								2.06579e-05	6.96983e-05	0.29639
NP_882067.1	osmolarity response regulator [Bordetella pertussis Tohama I]	Cytoplasmic								3.1252e-05	9.57787e-05	0.326294
NP_879772.1	50S ribosomal protein L19 [Bordetella pertussis Tohama I]	Cytoplasmic								6.88126e-06	2.04407e-05	0.336645
NP_881377.1	30S ribosomal protein S20 [Bordetella pertussis Tohama I]	Cytoplasmic								0.000124632	0.000368437	0.338272
NP_880346.1	DNA-binding protein [Bordetella pertussis Tohama I]	Cytoplasmic								3.62559e-05	0.000106514	0.340386
NP_880341.1	translational inhibitor [Bordetella pertussis Tohama I]	Cytoplasmic								2.88816e-05	7.89303e-05	0.365912
NP_881384.1	homoserine dehydrogenase [Bordetella pertussis Tohama I]	Cytoplasmic								2.0222e-05	5.06751e-05	0.399052
NP_880163.1	uridylate kinase [Bordetella pertussis Tohama I]	Cytoplasmic								3.13109e-05	7.70669e-05	0.406282
NP_881134.1	ferric ion uptake regulator [Bordetella pertussis Tohama I]	Cytoplasmic								1.09165e-05	2.68208e-05	0.407016
NP_881657.1	ATP-dependent protease subunit HsIV [Bordetella pertussis Tohama I]	Cytoplasmic								8.26195e-05	0.00017726	0.466092
NP_882122.1	30S ribosomal protein S10 [Bordetella pertussis Tohama I]	Cytoplasmic								3.27218e-05	7.00542e-05	0.467092
NP_880034.1	thioredoxin 1 [Bordetella pertussis Tohama I]	Cytoplasmic								2.36857e-05	4.8967e-05	0.483706
NP_880653.1	4-aminobutyrate aminotransferase [Bordetella pertussis Tohama I]	Cytoplasmic								0.000109797	0.000215315	0.509937
NP_880481.1	cold shock protein CspA [Bordetella pertussis Tohama I]	Cytoplasmic								1.34754e-05	2.63036e-05	0.512302
NP_881394.1	30S ribosomal protein S18 [Bordetella pertussis Tohama I]	Cytoplasmic								2.2021e-05	4.13612e-05	0.532408
NP_882119.1	30S ribosomal protein S7 [Bordetella pertussis Tohama I]	Cytoplasmic								6.17974e-05	9.74124e-05	0.63439
NP_879450.1	2 3-bisphosphoglycerate-dependent phosphoglycerate mutase [Bordetella pertussis Tohama I]	Cytoplasmic								4.8718e-05	7.39483e-05	0.658812
NP_882130.1	50S ribosomal protein L16 [Bordetella pertussis Tohama I]	Cytoplasmic								5.36949e-05	8.04348e-05	0.667558
NP_881068.1	acyl carrier protein [Bordetella pertussis Tohama I]	Cytoplasmic								4.79347e-05	7.07347e-05	0.677668
NP_882139.1	30S ribosomal protein S8 [Bordetella pertussis Tohama I]	Cytoplasmic								1.71226e-05	2.39171e-05	0.715914
NP_878979.1	chaperone protein HtpG [Bordetella pertussis Tohama I]	Cytoplasmic								0.000122881	0.000164458	0.747189
NP_881821.1	enoyl-CoA hydratase [Bordetella pertussis Tohama I]	Cytoplasmic								0.000107344	0.000139133	0.771522
NP_879837.1	uracil phosphoribosyltransferase [Bordetella pertussis Tohama I]	Cytoplasmic								2.35537e-05	2.52523e-05	0.932735
NP_880521.1	aspartate 1-decarboxylase [Bordetella pertussis Tohama I]	Cytoplasmic								3.75495e-05	3.76171e-05	0.998202
NP_881829.1	ATP synthase subunit gamma [Bordetella pertussis Tohama I]	Cytoplasmic								7.69793e-05	7.6994e-05	0.99981
NP_882141.1	50S ribosomal protein L18 [Bordetella pertussis Tohama I]	Cytoplasmic								4.31246e-05	3.95981e-05	1.08906
NP_881642.1	S-adenosylmethionine synthetase [Bordetella pertussis Tohama I]	Cytoplasmic								6.11379e-05	5.31568e-05	1.15014
NP_880220.1	3-isopropylmalate dehydrogenase [Bordetella pertussis Tohama I]	Cytoplasmic								4.97817e-05	4.20588e-05	1.18362
NP_881393.1	50S ribosomal protein L9 [Bordetella pertussis Tohama I]	Cytoplasmic								7.08674e-05	5.58755e-05	1.26831
NP_882187.1	malate synthase G [Bordetella pertussis Tohama I]	Cytoplasmic								0.000342478	0.000230338	1.48685
NP_880465.1	isoleucine--tRNA ligase [Bordetella pertussis Tohama I]	Cytoplasmic								0.000233577	0.000151783	1.53889
NP_881943.1	bifunctional phosphoribosylaminoimidazolecarboxamide formyltransferase/IMP cyclohydrolase [Bordetella pertussis Tohama I]	Cytoplasmic								9.31615e-05	5.97722e-05	1.55861
NP_881926.1	branched-chain amino acid aminotransferase [Bordetella pertussis Tohama I]	Cytoplasmic								3.91044e-05	2.38592e-05	1.63897
NP_880164.1	ribosome recycling factor [Bordetella pertussis Tohama I]	Cytoplasmic								6.42048e-05	3.79415e-05	1.6922
NP_881594.1	cell division protein FtsA [Bordetella pertussis Tohama I]	Cytoplasmic								3.24664e-05	1.78617e-05	1.81765
NP_882004.1	6 7-dimethyl-8-ribityllumazine synthase [Bordetella pertussis Tohama I]	Cytoplasmic								2.75889e-05	1.49894e-05	1.84056
NP_882305.1	bifunctional ornithine acetyltransferase/N-acetylglutamate synthase [Bordetella pertussis Tohama I]	Cytoplasmic								3.43657e-05	1.67237e-05	2.05491
NP_881656.1	RNA polymerase-binding transcription factor DksA [Bordetella pertussis Tohama I]	Cytoplasmic								0.000125302	5.62223e-05	2.22868
NP_879528.1	nitrogen regulatory IIA protein [Bordetella pertussis Tohama I]	Cytoplasmic								2.55243e-05	1.13821e-05	2.2425
NP_881561.1	histone protein [Bordetella pertussis Tohama I]	Cytoplasmic								0.000363392	0.000155445	2.33776
NP_881434.1	short-chain dehydrogenase [Bordetella pertussis Tohama I]	Cytoplasmic								9.87567e-05	3.42771e-05	2.88112
NP_880256.1	phosphoribosylaminoimidazole-succinocarboxamide synthase [Bordetella pertussis Tohama I]	Cytoplasmic								1.71141e-05	5.61039e-06	3.05043
NP_880841.1	RNA-binding protein Hfq [Bordetella pertussis Tohama I]	Cytoplasmic								1.66694e-05	4.98059e-06	3.34687
NP_880189.1	3-hydroxyisobutyrate dehydrogenase [Bordetella pertussis Tohama I]	Cytoplasmic								3.34186e-05	8.02627e-06	4.16365
NP_880974.1	Fe(2+)-trafficking protein [Bordetella pertussis Tohama I]	Cytoplasmic								1.90329e-05	4.39367e-06	4.33189
NP_881170.1	5-methyltetrahydropteroyltriglutamate--homocysteine S-methyltransferase [Bordetella pertussis Tohama I]	Cytoplasmic								0.000135281	2.27082e-05	5.95739
NP_881164.1	porphobilinogen deaminase [Bordetella pertussis Tohama I]	Cytoplasmic								9.92789e-05	7.40547e-07	134.062
NP_881544.1	hypothetical protein BP2965 [Bordetella pertussis Tohama I]	Cytoplasmic								2.42105e-05	0	Bvg+ only
NP_881805.1	indole-3-glycerol phosphate synthase [Bordetella pertussis Tohama I]	Cytoplasmic								1.25429e-05	0	Bvg+ only
NP_881075.1	Maf-like protein [Bordetella pertussis Tohama I]	Cytoplasmic								9.51205e-06	0	Bvg+ only
NP_880570.1	virulence factors transcription regulator BvgA [Bordetella pertussis Tohama I]	Cytoplasmic								4.83201e-06	0	Bvg+ only
NP_879611.1	lipoprotein [Bordetella pertussis Tohama I]	Cytoplasmic Membrane	Lipoprotein							3.52634e-06	6.95887e-05	0.050674
NP_879760.1	membrane-bound lytic murein transglycosylase B [Bordetella pertussis Tohama I]	Cytoplasmic Membrane	Lipoprotein							2.49799e-05	0.000387017	0.0645447
NP_881769.1	membrane protein [Bordetella pertussis Tohama I]	Cytoplasmic Membrane								5.17914e-06	2.16449e-05	0.239278
NP_878984.1	signal recognition particle protein [Bordetella pertussis Tohama I]	Cytoplasmic Membrane								8.5414e-05	0.000175653	0.486266
NP_879055.1	membrane protein [Bordetella pertussis Tohama I]	Cytoplasmic Membrane								4.26657e-05	6.52133e-05	0.654248
NP_879318.1	exported protein [Bordetella pertussis Tohama I]	Cytoplasmic Membrane								3.04207e-05	3.66269e-05	0.830556
NP_881518.1	exported protein [Bordetella pertussis Tohama I]	Cytoplasmic Membrane								9.92918e-05	5.61949e-05	1.76692
NP_881067.1	3-oxoacyl-ACP synthase [Bordetella pertussis Tohama I]	Cytoplasmic Membrane								0.000770034	0.000315247	2.44264
NP_879711.1	penicillin-binding protein 1A [Bordetella pertussis Tohama I]	Extracellular								8.93135e-05	0.00266536	0.033509
NP_882163.1	penicillin-binding protein 1A [Bordetella pertussis Tohama I]	Extracellular								7.57009e-05	0.000255685	0.296071
NP_880850.1	nucleoside diphosphate kinase [Bordetella pertussis Tohama I]	Extracellular								0.000294961	0.000126154	2.33811
NP_880685.1	lipoprotein [Bordetella pertussis Tohama I]	Outer Membrane	Lipoprotein							0	3.03436e-05	0
NP_880478.1	autotransporter [Bordetella pertussis Tohama I]	Outer Membrane								0.000174754	0.000614963	0.284169
NP_880662.1	exported protein [Bordetella pertussis Tohama I]	Outer Membrane								8.2175e-05	0.000233545	0.35186
NP_879688.1	phospholipase [Bordetella pertussis Tohama I]	Outer Membrane								0.000119402	0.000324599	0.367844
NP_880686.1	ferric siderophore receptor [Bordetella pertussis Tohama I]	Outer Membrane								0.000196126	0.0004548	0.431235
NP_879581.1	cyclolysin secretion protein CyaE [Bordetella pertussis Tohama I]	Outer Membrane								8.79415e-05	0.00010401	0.845507
NP_879667.1	TonB-dependent receptor for iron transport [Bordetella pertussis Tohama I]	Outer Membrane								0.000876312	0.000643125	1.36258
NP_879220.1	outer membrane heme receptor [Bordetella pertussis Tohama I]	Outer Membrane								0.000181013	4.45925e-05	4.05926
NP_880096.1	autotransporter [Bordetella pertussis Tohama I]	Outer Membrane								4.85644e-05	1.17445e-05	4.13507
NP_880643.1	ferrisiderophore receptor [Bordetella pertussis Tohama I]	Outer Membrane								0.000709393	0.000104883	6.76365
NP_881532.1	hypothetical protein BP2953 [Bordetella pertussis Tohama I]	Periplasmic								0	5.55327e-05	0
NP_881978.1	lipoprotein [Bordetella pertussis Tohama I]	Periplasmic	Lipoprotein							1.42872e-05	7.456e-05	0.19162
NP_881303.1	ABC transporter substrate-binding protein [Bordetella pertussis Tohama I]	Periplasmic								3.67928e-05	0.000158615	0.231963
NP_880731.1	superoxide dismutase [Bordetella pertussis Tohama I]	Periplasmic								2.26372e-05	7.93072e-05	0.285436
NP_881117.1	cytochrome [Bordetella pertussis Tohama I]	Periplasmic								3.20697e-05	6.70747e-05	0.478119
NP_881239.1	ABC transporter substrate-binding protein [Bordetella pertussis Tohama I]	Periplasmic								4.43625e-05	7.45447e-05	0.595112
NP_881118.1	cytochrome [Bordetella pertussis Tohama I]	Periplasmic	Lipoprotein							2.07114e-05	2.96593e-05	0.698309
NP_880554.1	glutamine ABC transporter substrate-binding protein [Bordetella pertussis Tohama I]	Periplasmic								0.000116557	0.0001611	0.723508
NP_881099.1	outer-membrane lipoprotein carrier protein [Bordetella pertussis Tohama I]	Periplasmic								5.5195e-05	6.9764e-05	0.791167
NP_882301.1	peptide ABC transporter substrate-binding protein [Bordetella pertussis Tohama I]	Periplasmic								0.000137037	0.000166557	0.822761
NP_880990.1	C4-dicarboxylate ABC transporter substrate-binding protein [Bordetella pertussis Tohama I]	Periplasmic	Lipoprotein							3.79554e-05	4.57276e-05	0.830032
NP_879218.1	hemin binding protein [Bordetella pertussis Tohama I]	Periplasmic								1.26173e-05	1.29737e-05	0.972531
NP_882158.1	cytochrome C [Bordetella pertussis Tohama I]	Periplasmic								5.04332e-05	3.66982e-05	1.37427
NP_879137.1	gamma-glutamyltranspeptidase [Bordetella pertussis Tohama I]	Periplasmic								7.8322e-05	4.65835e-05	1.68133
NP_880632.1	branched-chain amino acid ABC transporter substrate-binding protein [Bordetella pertussis Tohama I]	Periplasmic								5.61835e-05	2.76347e-05	2.03307
NP_881723.1	peptide ABC transporter substrate-binding protein [Bordetella pertussis Tohama I]	Periplasmic								0.000149671	5.64453e-05	2.6516
NP_881506.1	exported protein [Bordetella pertussis Tohama I]	Periplasmic								0.000893873	3.4994e-05	25.5436
NP_880222.1	membrane protein [Bordetella pertussis Tohama I]	Unknown								0	0.00015579	0
NP_882207.1	nitrate/sulfonate/bicarbonate ABC transporter substrate-binding protein [Bordetella pertussis Tohama I]	Unknown								0	1.02783e-05	0
NP_879064.1	exported protein [Bordetella pertussis Tohama I]	Unknown								1.29644e-06	0.000210003	0.00617346
NP_880552.1	exported protein [Bordetella pertussis Tohama I]	Unknown								1.31236e-05	0.00053016	0.024754
NP_879312.1	exported protein [Bordetella pertussis Tohama I]	Unknown								0.00080061	0.0250362	0.0319781
NP_881470.1	lipoprotein [Bordetella pertussis Tohama I]	Unknown	Lipoprotein							4.6941e-06	0.000136079	0.0344953
NP_879966.1	exported protein [Bordetella pertussis Tohama I]	Unknown								8.14932e-06	0.000202521	0.0402395
NP_881765.1	membrane-bound lytic murein transglycosylase D [Bordetella pertussis Tohama I]	Unknown	Lipoprotein							2.26687e-06	3.5138e-05	0.0645133
NP_880675.1	lipoprotein [Bordetella pertussis Tohama I]	Unknown	Lipoprotein							4.88938e-06	6.37386e-05	0.0767098
NP_881557.1	lipoprotein [Bordetella pertussis Tohama I]	Unknown	Lipoprotein							3.42999e-05	0.000302146	0.113521
NP_879558.1	exported protein [Bordetella pertussis Tohama I]	Unknown								5.71465e-06	4.12041e-05	0.138691
NP_880477.1	exported protein [Bordetella pertussis Tohama I]	Unknown								8.36215e-06	5.89893e-05	0.141757
NP_879016.1	exported protein [Bordetella pertussis Tohama I]	Unknown								2.14899e-05	0.000126742	0.169557
NP_880556.1	glutamate dehydrogenase [Bordetella pertussis Tohama I]	Unknown								6.81894e-05	0.000274847	0.248099
NP_879018.1	hypothetical protein BP0116 [Bordetella pertussis Tohama I]	Unknown								5.29367e-06	2.05736e-05	0.257304
NP_880415.1	exported protein [Bordetella pertussis Tohama I]	Unknown								2.46472e-05	8.72111e-05	0.282616
NP_880452.1	hypothetical protein BP1738 [Bordetella pertussis Tohama I]	Unknown								1.05971e-05	3.09799e-05	0.342063
NP_878931.1	50S ribosomal protein L7/L12 [Bordetella pertussis Tohama I]	Unknown								2.25193e-05	6.16755e-05	0.365126
NP_881659.1	exported protein [Bordetella pertussis Tohama I]	Unknown								4.30443e-05	0.000113661	0.378708
NP_882237.1	SCO1/SenC family protein [Bordetella pertussis Tohama I]	Unknown								3.47575e-05	7.55097e-05	0.460306
NP_879782.1	exported protein [Bordetella pertussis Tohama I]	Unknown								7.62311e-05	0.000156131	0.48825
NP_880540.1	exported protein [Bordetella pertussis Tohama I]	Unknown	Lipoprotein							4.17887e-05	5.7349e-05	0.728673
NP_881996.1	signal recognition particle receptor FtsY [Bordetella pertussis Tohama I]	Unknown								3.11473e-05	4.00065e-05	0.778556
NP_881041.1	hypothetical protein BP2411 [Bordetella pertussis Tohama I]	Unknown								2.93776e-05	3.56855e-05	0.823235
NP_879608.1	lipoprotein [Bordetella pertussis Tohama I]	Unknown	Lipoprotein							0.000267648	0.000323286	0.827898
NP_882181.1	ABC transporter substrate-binding protein [Bordetella pertussis Tohama I]	Unknown								6.79619e-05	6.89109e-05	0.986229
NP_879984.1	exported protein [Bordetella pertussis Tohama I]	Unknown								3.18173e-05	3.05594e-05	1.04117
NP_880593.1	exported protein [Bordetella pertussis Tohama I]	Unknown								0.000351976	0.000332281	1.05927
NP_882046.1	siderophore-mediated iron transport protein [Bordetella pertussis Tohama I]	Unknown								0.000123377	9.19991e-05	1.34107
NP_878955.1	exported protein [Bordetella pertussis Tohama I]	Unknown								4.01296e-05	2.87489e-05	1.39587
NP_881610.1	hypothetical protein BP3037 [Bordetella pertussis Tohama I]	Unknown								4.78448e-05	2.88629e-05	1.65766
NP_879275.1	universal stress protein [Bordetella pertussis Tohama I]	Unknown								9.58388e-05	4.79138e-05	2.00024
NP_880545.1	hypothetical protein BP1843 [Bordetella pertussis Tohama I]	Unknown								1.37916e-05	6.79796e-06	2.02879
NP_881355.1	membrane protein [Bordetella pertussis Tohama I]	Unknown								0.000296838	0.000142437	2.084
NP_880261.1	N5-carboxyaminoimidazole ribonucleotide mutase [Bordetella pertussis Tohama I]	Unknown								1.85829e-05	8.6938e-06	2.13749
NP_882065.1	alkyl hydroperoxide reductase [Bordetella pertussis Tohama I]	Unknown								1.60256e-05	7.35818e-06	2.17792
NP_879060.1	exported protein [Bordetella pertussis Tohama I]	Unknown	Lipoprotein							0.000165725	7.28816e-05	2.27389
NP_881342.1	hypothetical protein BP2735 [Bordetella pertussis Tohama I]	Unknown								2.04486e-05	2.66729e-06	7.66644
NP_880023.1	toxin [Bordetella pertussis Tohama I]	Unknown								0.000180657	2.94361e-06	61.3726
NP_882293.1	type IV secretion system protein PtlF [Bordetella pertussis Tohama I]	Unknown								0.000159958	0	Bvg+ only
